# Supplementary material for: Heads Up: Transcriptomics Reveal Functional Roles of Cannabis Glandular Trichome Stalks
Source: Plants (Basel). 2026 May 26;15(11):1624. doi: 10.3390/plants15111624 (PMC13259226; doi:10.3390/plants15111624)
Supplement: Supplementary file 1 [file plants-15-01624-s001.zip]

Archive with 2 entries (2 files):
- Supplementary figures v2.pdf
- Supplementary Tables Stalk Multiomics.xlsx
