# Supplementary material for: Heads Up: Transcriptomics Reveal Functional Roles of Cannabis Glandular Trichome Stalks
Source: Plants (Basel). 2026 May 26;15(11):1624. doi: 10.3390/plants15111624 (PMC13259226; doi:10.3390/plants15111624)
Supplement: Supplementary file 1 [file plants-15-01624-s001.zip › Supplementary Tables Stalk Multiomics.xlsx]

## Sheet: List
Supplementary Table List:
Supplementary Table S1. Summary of transcriptome sequencing data
Supplementary Table S2. Summary of Stalk vs Head DAP analysis
Supplementary Table S3. Summary of Stalk vs Head DEG analysis
Supplementary Table S4. Summary of concordance data between DAP and DEG
Supplementary Table S5. Top 20 most abundant proteins and transcripts
Supplementary Table S6. Expression data of cell type marker genes used for cell identity annotation
Supplementary Table S7. Annotations and normalised count z-scores of secondary metabolism related transcripts
Supplementary Table S8. Annotations and normalised count z-scores of cell growth related transcripts
Supplementary Table S9. Annotations and normalised count z-scores of amino acid, SWEET, and peptide transporter related transcripts
Supplementary Table S10. Annotations and normalised count z-scores of ABC, DTX, and Aquaporin related transcripts
Supplementary Table S11. Annotations and normalised count z-scores of Plasmodesmata related transcripts
Supplementary Table S12. Annotations and normalised count z-scores of source-sink related transcripts

## Sheet: S1
Supplementary Table S1. Summary of transcriptome sequencing data
Sample Type	Sample Name	# Paired reads	% Mapped paired reads	% Mapped to genes
Head	Head 1	58966200	70.73	97.32
	Head 2	53851632	72.34	96.94
	Head 3	57359044	72.1	97.37
	Head 4	56310958	82.53	97.54
Stalk	Stalk 1	58989354	73.66	95.34
	Stalk 2	54728564	72.85	95.61
	Stalk 3	59282550	75.28	95.27
	Stalk 4	45124994	67.62	92.69
Total		399488302	73.39
	Mean	57069757		96.01

## Sheet: S2
Supplementary Table S2. Summary of Stalk vs Head DAP analysis
Peak Name	Pink Pepper Description	mean_head	mean_stalk	fold_change	log2FC	p_value	minusLog10P	significance	change
XP_060958842.1	uncharacterized protein LOC115699137	638.056	1606.79	2.51825	1.33242	0.121349	0.915964	no	no change
XP_060964886.1	4-hydroxy-3-methylbut-2-en-1-yl diphosphate synthase (ferredoxin), chloroplastic	230310	9581.42	0.0416022	-4.5872	0.123837	0.907151	no	no change
XP_030485359.2	acetyl-CoA carboxylase 1	5330.68	870.748	0.163347	-2.61399	0.144772	0.839314	no	no change
XP_060974840.1	tetrahydrocannabinolic acid synthase-like	1.08582e+06	8799.38	0.00810388	-6.94717	0.0265917	1.57525	yes	high in head
XP_030484186.2	polyketide synthase 3-like	615.999	196.791	0.319466	-1.64626	0.115289	0.938214	no	no change
XP_030504574.2	linoleate 13S-lipoxygenase 2-1, chloroplastic isoform X1	47551.2	4583.55	0.096392	-3.37494	0.176167	0.754076	no	no change
XP_030507801.2	ferritin-like catalase Nec2	2.20092e+07	39227.8	0.00178233	-9.13202	0.0244243	1.61218	yes	high in head
XP_030486529.1	4-hydroxy-3-methylbut-2-enyl diphosphate reductase, chloroplastic isoform X2	140352	19658.4	0.140064	-2.83584	0.031096	1.5073	yes	high in head
XP_030492518.1	glyceraldehyde-3-phosphate dehydrogenase	735902	15722.5	0.0213649	-5.54861	0.0460881	1.33641	yes	high in head
XP_030488124.1	clathrin heavy chain 1	584.026	32853.1	56.2528	5.81385	0.381513	0.41849	no	no change
XP_030480704.1	phosphoenolpyruvate carboxylase	15519.4	3361.21	0.216581	-2.20702	0.444937	0.351701	no	no change
XP_030498910.1	ATP synthase subunit beta, mitochondrial	1.29771e+06	12885	0.00992902	-6.65413	0.0104213	1.98208	yes	high in head
XP_030492889.1	fructose-bisphosphate aldolase 6, cytosolic	292533	5055.63	0.0172823	-5.85456	0.0105974	1.9748	yes	high in head
XP_030500845.1	heat shock 70 kDa protein 1	39559	141096	3.56672	1.8346	0.38355	0.416178	no	no change
XP_030509817.1	heat shock cognate protein 80	829.573	1239.23	1.49381	0.579	0.165398	0.781469	no	no change
XP_030488832.2	transketolase, chloroplastic	191991	34468.1	0.17953	-2.47771	0.105576	0.976433	no	no change
XP_030510561.1	stromal 70 kDa heat shock-related protein, chloroplastic	72151.2	6136.25	0.0850471	-3.55559	0.0419052	1.37773	yes	high in head
XP_030493203.1	enolase	441650	16979.7	0.0384462	-4.70102	0.00872564	2.0592	yes	high in head
XP_030492987.1	elongation factor 2	50255.5	6231.35	0.123993	-3.01166	0.0396687	1.40155	yes	high in head
XP_030509401.1	ATP-citrate synthase beta chain protein 2	11788.7	4070.28	0.345269	-1.53421	0.327278	0.485083	no	no change
XP_030506197.1	ruBisCO large subunit-binding protein subunit alpha	135425	3383.89	0.0249872	-5.32267	0.00206521	2.68504	yes	high in head
YP_009243651.1	ATPase subunit 1 (mitochondrion)	127171	10988.6	0.086408	-3.53269	0.110813	0.955408	no	no change
XP_060957785.1	acetyl-coenzyme A carboxylase carboxyl transferase subunit alpha, chloroplastic	1811.52	249.407	0.137679	-2.86062	0.245465	0.61001	no	no change
XP_030483075.2	aconitate hydratase, cytoplasmic	37723.4	28642.7	0.759283	-0.397291	0.72367	0.14046	no	no change
XP_030507612.2	5-methyltetrahydropteroyltriglutamate--homocysteine methyltransferase 1	20554.5	4815.29	0.234269	-2.09376	0.123093	0.909765	no	no change
XP_030478872.1	ruBisCO large subunit-binding protein subunit beta, chloroplastic	148079	5569.39	0.037611	-4.7327	0.0724598	1.1399	no	no change
XP_030493617.1	cell division control protein 48 homolog D	678.13	752.391	1.10951	0.149921	0.792229	0.101149	no	no change
XP_030507063.1	isocitrate dehydrogenase [NADP]	164237	6946.21	0.0422937	-4.56341	0.03946	1.40384	yes	high in head
XP_060967384.1	phosphoglycerate kinase 3, cytosolic	755154	124538	0.164917	-2.60019	0.00430096	2.36643	yes	high in head
XP_030488931.2	ATP-dependent Clp protease ATP-binding subunit ClpA homolog CD4B, chloroplastic-like	2018.88	2451.63	1.21436	0.280191	0.517258	0.286293	no	no change
XP_030483244.1	aspartate aminotransferase P2, mitochondrial	673594	15121.9	0.0224496	-5.47716	0.00258592	2.58738	yes	high in head
XP_060971212.1	(-)-limonene synthase, chloroplastic-like	3625.71	1868.3	0.515293	-0.956535	0.159998	0.795887	no	no change
NP_001384865.1	cannabidiolic acid synthase precursor	29745.2	1494.77	0.0502527	-4.31466	0.136073	0.866229	no	no change
XP_030493806.2	hexanoyl-CoA synthase	74399.9	7542.88	0.101383	-3.30211	0.212357	0.672933	no	no change
XP_060961842.1	sucrose synthase	6283.94	2716.85	0.432349	-1.20973	0.49103	0.308892	no	no change
XP_030493227.2	glucose-6-phosphate isomerase 1, chloroplastic	74963.2	21937.1	0.292638	-1.77281	0.17908	0.746952	no	no change
XP_030503150.1	calreticulin	1.77055e+06	6430.59	0.00363197	-8.10503	0.00242694	2.61494	yes	high in head
XP_060966484.1	uncharacterized protein LOC115713940	2354.22	418.343	0.1777	-2.49249	0.247487	0.606447	no	no change
XP_030500887.2	ABC transporter B family member 2	28071.3	2858.85	0.101842	-3.29559	0.151048	0.820885	no	no change
XP_030480080.1	malate dehydrogenase 1, mitochondrial	1.78711e+06	15704	0.00878739	-6.83035	0.0127998	1.8928	yes	high in head
XP_030503776.1	elongation factor 1-alpha	99703.3	61714.7	0.618984	-0.692026	0.485102	0.314167	no	no change
XP_030507259.1	chaperonin CPN60-2, mitochondrial	27770.2	57736.7	2.07909	1.05595	0.605308	0.218024	no	no change
XP_030481503.2	probable mitochondrial-processing peptidase subunit beta, mitochondrial	129717	5533.54	0.0426584	-4.55103	0.0273354	1.56327	yes	high in head
XP_060972092.1	luminal-binding protein 5	4414.02	45515	10.3115	3.36618	0.32411	0.489307	no	no change
XP_030508442.2	probable fructokinase-4	467637	17923.4	0.0383276	-4.70547	0.0049191	2.30811	yes	high in head
XP_060958454.1	uncharacterized protein LOC133030178	537663	9628.81	0.0179087	-5.8032	0.00406705	2.39072	yes	high in head
XP_030502137.2	methionine gamma-lyase	312569	37877.7	0.121182	-3.04476	0.0308518	1.51072	yes	high in head
XP_030496648.2	fructose-bisphosphate aldolase 3, chloroplastic	823267	4214.43	0.00511916	-7.60988	0.00622586	2.2058	yes	high in head
XP_030508648.2	protein SIEVE ELEMENT OCCLUSION B	8906.38	10639.5	1.19459	0.256521	0.789982	0.102383	no	no change
XP_030491649.2	protein disulfide-isomerase	154185	10787.8	0.0699666	-3.83719	0.00974405	2.01126	yes	high in head
XP_060973590.1	alpha-humulene synthase-like	3111.06	1928.53	0.619893	-0.689908	0.15757	0.802525	no	no change
XP_030493268.2	monodehydroascorbate reductase	118227	6686.43	0.056556	-4.14418	7.72229e-05	4.11225	yes	high in head
XP_030500751.1	6-phosphogluconate dehydrogenase, decarboxylating 3, chloroplastic	223667	5773.1	0.0258111	-5.27586	0.000512011	3.29072	yes	high in head
XP_060965785.1	heat shock 70 kDa protein, mitochondrial-like	26880.5	7656.26	0.284825	-1.81185	0.47175	0.326288	no	no change
XP_060973414.1	glucose-6-phosphate 1-dehydrogenase, chloroplastic isoform X2	50408.2	5877.34	0.116595	-3.10042	0.321381	0.49298	no	no change
XP_060971501.1	2,3-bisphosphoglycerate-independent phosphoglycerate mutase	261674	19373.5	0.0740369	-3.75561	0.00185254	2.73223	yes	high in head
XP_030496986.2	phosphoglucomutase, cytoplasmic	30016.5	2807.59	0.093535	-3.41835	0.108376	0.965068	no	no change
XP_030488394.1	heat shock 70 kDa protein 14	25212.4	3103.77	0.123105	-3.02204	0.17153	0.765661	no	no change
XP_030489280.2	CO(2)-response secreted protease isoform X2	13281.3	738.456	0.055601	-4.16875	0.0506843	1.29513	no	no change
XP_030506023.2	protein TIC110, chloroplastic	14650.9	11103.7	0.757884	-0.399951	0.771725	0.112538	no	no change
XP_030498455.1	3-oxoacyl-[acyl-carrier-protein] reductase 4	257625	9303.7	0.0361134	-4.79132	0.0126927	1.89645	yes	high in head
XP_030499805.2	alpha-xylosidase 1	346533	253482	0.731481	-0.451107	0.534074	0.272398	no	no change
XP_030503400.1	UTP--glucose-1-phosphate uridylyltransferase isoform X2	47138.9	3085.6	0.0654577	-3.93329	0.00674165	2.17123	yes	high in head
XP_030497048.1	biotin carboxylase 2, chloroplastic	144349	10782.3	0.0746961	-3.74282	0.0372348	1.42905	yes	high in head
XP_030491571.2	pyrophosphate--fructose 6-phosphate 1-phosphotransferase subunit beta	133147	48229.5	0.362229	-1.46503	0.0908644	1.04161	no	no change
XP_030508649.2	protein SIEVE ELEMENT OCCLUSION B	1992.7	9239.53	4.63669	2.2131	0.354435	0.450464	no	no change
XP_030491946.2	heat shock 70 kDa protein	957.211	2520.86	2.63354	1.39701	0.172138	0.764123	no	no change
XP_030495568.2	large ribosomal subunit protein uL4	5887.4	1246.2	0.211672	-2.2401	0.0674809	1.17082	no	no change
XP_030496049.2	V-type proton ATPase catalytic subunit A	1478.01	2845.23	1.92504	0.944886	0.500122	0.300924	no	no change
XP_030488962.1	ribonuclease TUDOR 1	23531.4	3366.13	0.143049	-2.80542	0.217781	0.66198	no	no change
XP_030507677.1	probable 1-deoxy-D-xylulose-5-phosphate synthase, chloroplastic isoform X3	63277.9	5822.43	0.0920137	-3.44201	0.172249	0.763842	no	no change
XP_060973818.1	pleiotropic drug resistance protein 1 isoform X2	686.972	5509.86	8.0205	3.00369	0.299559	0.523518	no	no change
XP_030500223.2	long chain acyl-CoA synthetase 4	783.124	752.603	0.961027	-0.0573517	0.949198	0.022643	no	no change
XP_030488395.1	phospholipase D alpha 1	8161.27	2500.6	0.306398	-1.70652	0.166498	0.778592	no	no change
XP_030496961.2	aconitate hydratase 1	48869.1	151280	3.09562	1.63023	0.134822	0.87024	no	no change
XP_030501711.2	phenylcoumaran benzylic ether reductase Pyrc5	469842	13187.5	0.028068	-5.15493	0.0189733	1.72186	yes	high in head
XP_030508288.2	major allergen Pru av 1	73388.9	6187.79	0.0843151	-3.56807	0.0196263	1.70716	yes	high in head
XP_030482241.1	acetyl-CoA acetyltransferase 2 isoform X2	278297	33363.6	0.119885	-3.06028	0.016033	1.79498	yes	high in head
XP_030509103.1	dihydrolipoyllysine-residue acetyltransferase component 5 of pyruvate dehydrogenase complex, chloroplastic	6918.41	1110.65	0.160535	-2.63904	0.110697	0.955864	no	no change
XP_060966516.1	isopentenyl-diphosphate Delta-isomerase I	528702	18885.4	0.0357203	-4.80711	0.00491226	2.30872	yes	high in head
XP_030495411.1	ADP,ATP carrier protein 1, mitochondrial	133931	6257.96	0.0467251	-4.41966	0.0913559	1.03926	no	no change
NP_001384867.1	(-)-limonene synthase, chloroplastic	9478.32	2881.95	0.304057	-1.71759	0.426372	0.370212	no	no change
XP_030508650.2	protein SIEVE ELEMENT OCCLUSION B	5413.08	7700.26	1.42253	0.508459	0.54877	0.26061	no	no change
XP_030485614.2	BURP domain protein RD22	654627	22506.4	0.0343805	-4.86227	0.0182982	1.73759	yes	high in head
XP_030504384.1	trans-cinnamate 4-monooxygenase	2805.64	3011.43	1.07335	0.102116	0.930014	0.0315107	no	no change
XP_060967385.1	phosphoglycerate kinase 3, cytosolic-like	235605	15343.6	0.0651244	-3.94066	0.0295166	1.52993	yes	high in head
XP_030481799.1	fatty acid hydroperoxide lyase, chloroplastic	33995.6	17471.6	0.513936	-0.960338	0.434046	0.362464	no	no change
XP_060970363.1	probable cytosolic oligopeptidase A	663177	1189.89	0.00179423	-9.12242	0.387121	0.412153	no	no change
XP_060971213.1	(+)-alpha-pinene synthase, chloroplastic	46668.8	9562.31	0.204897	-2.28703	0.00854401	2.06834	yes	high in head
XP_030500475.1	plastidial pyruvate kinase 2	17981.7	14212	0.79036	-0.339419	0.635043	0.197197	no	no change
XP_030495875.1	pyrophosphate--fructose 6-phosphate 1-phosphotransferase subunit alpha	45563.4	23829.5	0.522996	-0.935127	0.514565	0.28856	no	no change
XP_060972324.1	ATPase 10, plasma membrane-type	4286.32	3612.98	0.842909	-0.246551	0.729437	0.137012	no	no change
XP_030507458.1	adenosylhomocysteinase 1	8179.74	5743.88	0.702208	-0.51003	0.736297	0.132947	no	no change
XP_030509642.2	coatomer subunit alpha-1	1347.8	2397.15	1.77857	0.830716	0.55687	0.254246	no	no change
XP_030497135.2	dolichyl-diphosphooligosaccharide--protein glycosyltransferase subunit 2	987.839	1153.63	1.16783	0.223831	0.588253	0.230436	no	no change
XP_030496981.1	glyceraldehyde-3-phosphate dehydrogenase, cytosolic	182815	5693.89	0.0311457	-5.00482	0.0447028	1.34967	yes	high in head
XP_030507275.2	dihydrolipoyl dehydrogenase 2, chloroplastic	206708	4821.03	0.023323	-5.4221	0.0546368	1.26251	no	no change
XP_030488073.2	mitochondrial-processing peptidase subunit alpha	297175	12976.2	0.0436651	-4.51738	0.0313303	1.50403	yes	high in head
XP_030485469.2	peroxiredoxin-2B	1.04669e+06	219982	0.21017	-2.25037	0.00504664	2.297	yes	high in head
XP_030493857.1	peroxiredoxin-2E-2, chloroplastic	1.6039e+06	22710.7	0.0141596	-6.14207	0.00275046	2.56059	yes	high in head
XP_030497829.2	probable aldehyde dehydrogenase	22045.3	11842.1	0.537172	-0.896545	0.303612	0.517682	no	no change
XP_030484936.1	26S proteasome non-ATPase regulatory subunit 2 homolog A	2139.27	3637.38	1.70029	0.765782	0.550907	0.258922	no	no change
XP_030497076.2	probable ATP synthase 24 kDa subunit, mitochondrial	8618.3	2069.23	0.240097	-2.05831	0.0585211	1.23269	no	no change
XP_030483006.1	aspartate aminotransferase, mitochondrial	140237	81843.3	0.583607	-0.776931	0.30165	0.520496	no	no change
XP_030504386.2	coniferyl alcohol acyltransferase	3088.4	2061.43	0.667476	-0.583212	0.642535	0.192103	no	no change
XP_030509404.2	GDSL esterase/lipase At4g16230 isoform X1	1.12997e+06	462543	0.40934	-1.28863	0.084439	1.07346	no	no change
XP_030487452.2	triosephosphate isomerase, chloroplastic	1793.45	615.872	0.343401	-1.54204	0.150322	0.822978	no	no change
XP_060970365.1	serine hydroxymethyltransferase, mitochondrial	47524.6	4208.94	0.0885633	-3.49715	0.016282	1.78829	yes	high in head
XP_060970846.1	ATP synthase subunit beta, chloroplastic	321.296	912.671	2.84059	1.50619	0.0204587	1.68912	yes	high in stalk
XP_030485951.1	L-ascorbate peroxidase 3	7725.43	1127.78	0.145983	-2.77613	0.152792	0.815899	no	no change
XP_030506992.2	probable acyl-CoA dehydrogenase IBR3	4867.4	35861.3	7.36766	2.88121	0.23691	0.625417	no	no change
XP_030484789.2	2-alkenal reductase (NADP(+)-dependent)	311936	13465.3	0.0431668	-4.53394	0.00460754	2.33653	yes	high in head
XP_030510658.1	cationic peroxidase 2	375895	113149	0.301011	-1.73211	0.221694	0.654245	no	no change
XP_030484451.2	chalcone isomerase-like protein 1	70278.6	4184.69	0.0595443	-4.06989	0.145321	0.837671	no	no change
XP_030493987.2	villin-3	447.175	464.749	1.0393	0.0556126	0.949088	0.0226934	no	no change
XP_060959540.1	endoplasmin homolog	4207.02	2223.7	0.528568	-0.919838	0.584952	0.23288	no	no change
XP_030480101.1	3-oxoacyl-[acyl-carrier-protein] synthase I, chloroplastic isoform X2	19430.6	41758	2.14909	1.10372	0.546343	0.262535	no	no change
XP_030500358.1	glutamine synthetase nodule isozyme	302374	6823.18	0.0225654	-5.46975	0.000691181	3.16041	yes	high in head
XP_030493027.1	ATP synthase subunit gamma, mitochondrial	9529.71	3178.22	0.333507	-1.58421	0.230945	0.636491	no	no change
XP_060964461.1	uncharacterized protein LOC115706769 isoform X2	88227	22372.5	0.253579	-1.97949	0.0481764	1.31717	yes	high in head
XP_030488957.2	leucine--tRNA ligase, cytoplasmic	12061.5	1943.64	0.161144	-2.63358	0.151973	0.818233	no	no change
XP_030508797.1	malate dehydrogenase	93566	11620.5	0.124195	-3.00932	0.0108187	1.96583	yes	high in head
XP_030508755.2	dihydrolipoyl dehydrogenase, mitochondrial	13076.5	1824.57	0.13953	-2.84135	0.0190023	1.72119	yes	high in head
XP_030499172.1	coatomer subunit gamma	8157.79	11015.1	1.35026	0.433235	0.59664	0.224287	no	no change
XP_030496794.1	probable nucleoredoxin 1	3218.42	4077.01	1.26677	0.341157	0.726103	0.139002	no	no change
XP_030485349.2	myrcene synthase, chloroplastic isoform X2	11223	2006.63	0.178797	-2.48361	0.0578911	1.23739	no	no change
XP_030507163.2	glyoxysomal fatty acid beta-oxidation multifunctional protein MFP-a	19733.9	3344.02	0.169455	-2.56102	0.0239716	1.6203	yes	high in head
XP_030490191.2	aminopeptidase M1	4243.8	2820.57	0.664634	-0.589368	0.389351	0.409659	no	no change
XP_030480529.1	ATP synthase subunit d, mitochondrial	127680	72502.9	0.567846	-0.816427	0.261279	0.582896	no	no change
XP_030496959.2	ATP-citrate synthase alpha chain protein 1 isoform X2	3966.58	11539.1	2.90909	1.54057	0.0117721	1.92915	yes	high in stalk
XP_060970122.1	actin-7	35917.9	3557.07	0.0990334	-3.33594	0.00995185	2.0021	yes	high in head
XP_030510143.1	citrate synthase, mitochondrial	78279.2	29082.2	0.371518	-1.4285	0.0372974	1.42832	yes	high in head
XP_060967499.1	glucan endo-1,3-beta-glucosidase, basic isoform isoform X2	291272	6686.26	0.0229554	-5.44502	0.135109	0.869317	no	no change
XP_030504090.1	probable protein disulfide-isomerase A6	5030.59	4100.18	0.815049	-0.295041	0.684119	0.164868	no	no change
XP_030481474.1	mitochondrial outer membrane protein porin of 34 kDa	117034	2653.74	0.0226749	-5.46276	0.0138805	1.8576	yes	high in head
XP_030489142.2	anthranilate synthase alpha subunit 1, chloroplastic	11508.7	21383.8	1.85806	0.893797	0.473036	0.325106	no	no change
XP_030503631.2	protein TOC75-3, chloroplastic	2380.64	2472.32	1.03851	0.0545194	0.914475	0.0388283	no	no change
XP_030480920.1	aspartate aminotransferase, cytoplasmic	79086.1	6370.76	0.0805547	-3.63389	0.0377721	1.42283	yes	high in head
XP_060963545.1	uncharacterized protein LOC133033032	102867	33819.6	0.328771	-1.60485	0.14513	0.838244	no	no change
XP_030497023.2	peptidyl-prolyl cis-trans isomerase FKBP62	1585.45	1857.12	1.17135	0.22817	0.750333	0.124746	no	no change
XP_030494188.2	aspartic proteinase 36	268634	15430.3	0.0574399	-4.1218	0.00826969	2.08251	yes	high in head
XP_030499135.2	cytochrome P450 86B1	6008.05	2797.75	0.465667	-1.10263	0.107467	0.968724	no	no change
XP_030491464.2	polyphenol oxidase, chloroplastic	2619.1	3119.11	1.19091	0.252063	0.879904	0.0555648	no	no change
XP_030485463.2	peroxisomal fatty acid beta-oxidation multifunctional protein AIM1	18775.4	5167.09	0.275205	-1.86142	0.2869	0.542269	no	no change
XP_030486339.2	D-3-phosphoglycerate dehydrogenase 1, chloroplastic	8024.91	2419.35	0.301481	-1.72986	0.44848	0.348257	no	no change
XP_030493319.2	1-deoxy-D-xylulose 5-phosphate reductoisomerase, chloroplastic	60306.6	11514.6	0.190935	-2.38885	0.220007	0.657564	no	no change
NP_001384868.1	olivetolic acid cyclase	66897.7	16439.7	0.245744	-2.02477	0.000304215	3.51682	yes	high in head
XP_030493197.1	ubiquitin-NEDD8-like protein RUB2	275807	2471.2	0.00895988	-6.80231	0.0100273	1.99882	yes	high in head
XP_030489349.1	NADH dehydrogenase [ubiquinone] iron-sulfur protein 1, mitochondrial	31317.1	17820.3	0.569026	-0.813433	0.509943	0.292479	no	no change
XP_030484850.1	6-phosphogluconate dehydrogenase, decarboxylating 2	59367	23426.3	0.394601	-1.34153	0.0672728	1.17216	no	no change
XP_030503768.2	enoyl-[acyl-carrier-protein] reductase [NADH], chloroplastic	237749	38242.6	0.160853	-2.63619	0.00215352	2.66685	yes	high in head
XP_060961710.1	20 kDa chaperonin, chloroplastic	832959	11804.3	0.0141715	-6.14087	0.00791566	2.10151	yes	high in head
XP_030488276.2	delta-1-pyrroline-5-carboxylate synthase	5358.69	1793.75	0.334736	-1.5789	0.101512	0.993482	no	no change
XP_030504263.2	L-ascorbate peroxidase, cytosolic	190832	11734.9	0.0614934	-4.02343	0.0135915	1.86673	yes	high in head
XP_060957950.1	14-3-3-like protein A isoform X2	6380.6	3280.27	0.5141	-0.959879	0.586561	0.231687	no	no change
XP_060966638.1	clathrin heavy chain 1-like	1765.71	4402.48	2.49332	1.31807	0.308746	0.510399	no	no change
XP_060967004.1	beta-glucosidase 12 isoform X3	253021	26507.5	0.104764	-3.25479	0.0891291	1.04998	no	no change
XP_030510025.2	glycine--tRNA ligase, mitochondrial 1	7797.48	4981.7	0.638885	-0.646371	0.444697	0.351936	no	no change
XP_060960396.1	malate dehydrogenase, chloroplastic isoform X2	485786	12169.7	0.0250515	-5.31896	0.00506691	2.29526	yes	high in head
XP_030493263.1	pyruvate kinase 1, cytosolic	696.148	393.006	0.564544	-0.824842	0.268029	0.571819	no	no change
XP_030505753.1	elongation factor 1-gamma	13650.9	3176.96	0.23273	-2.10327	0.278981	0.554426	no	no change
XP_030486574.2	elongation factor Tu, mitochondrial	26526.2	16774.9	0.632389	-0.661115	0.514679	0.288464	no	no change
XP_030490921.1	alanine aminotransferase 2 isoform X2	5009.75	667.333	0.133207	-2.90826	0.0758987	1.11977	no	no change
XP_030509410.2	glutathione S-transferase	12935.6	1393.81	0.10775	-3.21424	0.390812	0.408032	no	no change
XP_060958400.1	elongation factor 1-delta-like	59565.8	9326.89	0.156581	-2.67502	0.0166285	1.77915	yes	high in head
XP_030492816.1	large ribosomal subunit protein uL3z	18188.5	3378.55	0.185752	-2.42855	0.0515598	1.28769	no	no change
XP_030508601.2	probable E3 ubiquitin-protein ligase EDA40	65246.6	21751.8	0.333378	-1.58477	0.167068	0.777108	no	no change
XP_030498127.1	catalase isozyme 2	1167.93	1120.47	0.959364	-0.0598494	0.919499	0.0364489	no	no change
XP_030499793.2	peroxidase 72	108489	27466.7	0.253174	-1.9818	0.0273354	1.56328	yes	high in head
XP_030495078.1	phragmoplastin DRP1E	1047.06	809.375	0.772999	-0.371462	0.747956	0.126124	no	no change
XP_060965983.1	protein STRICTOSIDINE SYNTHASE-LIKE 3-like	133350	7786.12	0.0583888	-4.09817	0.0115086	1.93898	yes	high in head
XP_030496730.1	uncharacterized protein LOC115712571	1480.11	89.8756	0.0607222	-4.04163	0.0284761	1.54552	yes	high in head
XP_060958851.1	3-hydroxyisobutyryl-CoA hydrolase-like protein 3, mitochondrial isoform X1	196924	12663.5	0.0643067	-3.95889	0.000581556	3.23541	yes	high in head
XP_030492155.2	ribulose bisphosphate carboxylase/oxygenase activase, chloroplastic	2147.33	582.205	0.271129	-1.88295	0.320535	0.494125	no	no change
XP_030507867.2	MDIS1-interacting receptor like kinase 2	3.88725e+06	31638.8	0.00813911	-6.94091	0.0154122	1.81213	yes	high in head
XP_030510845.1	xylose isomerase	1143.05	4930.89	4.31379	2.10895	0.127217	0.895455	no	no change
XP_060962689.1	V-type proton ATPase subunit B 1	5592.31	1604.86	0.286976	-1.801	0.260698	0.583863	no	no change
XP_030482580.1	prohibitin-1, mitochondrial	152307	12160.6	0.079843	-3.64669	0.0496805	1.30381	yes	high in head
XP_030488227.1	large ribosomal subunit protein uL10	285405	42837.7	0.150094	-2.73606	0.00417139	2.37972	yes	high in head
XP_030497666.1	scopoletin glucosyltransferase	185921	65380.5	0.351657	-1.50776	0.109433	0.960852	no	no change
XP_060970698.1	succinate--CoA ligase [ADP-forming] subunit beta, mitochondrial	15282.2	3019.11	0.197557	-2.33966	0.0786132	1.1045	no	no change
XP_030493361.2	enolase 1, chloroplastic	43139.5	1522.07	0.0352826	-4.8249	0.0417366	1.37948	yes	high in head
XP_030502186.2	dynamin-2A-like	4339.39	2187.4	0.50408	-0.988275	0.55482	0.255848	no	no change
XP_030506683.1	pyruvate kinase, cytosolic isozyme	733.553	980.734	1.33696	0.41896	0.505741	0.296072	no	no change
XP_030482574.1	protein STRICTOSIDINE SYNTHASE-LIKE 10	2224.72	515.145	0.231555	-2.11057	0.447156	0.349541	no	no change
XP_030493230.2	probable linoleate 9S-lipoxygenase 5	5575.41	18538.6	3.32506	1.73338	0.112079	0.950477	no	no change
XP_030488692.2	glyceraldehyde-3-phosphate dehydrogenase GAPCP1, chloroplastic	124979	7315.71	0.0585353	-4.09455	0.0881926	1.05457	no	no change
XP_030497224.1	small ribosomal subunit protein eS1	3489.07	520.57	0.1492	-2.74468	0.108073	0.966283	no	no change
XP_030500903.1	hsp70-Hsp90 organizing protein 3	68039.4	124767	1.83374	0.874791	0.282227	0.549402	no	no change
XP_030497123.1	MLP-like protein 423	56675.5	1484.63	0.0261953	-5.25455	0.000263891	3.57857	yes	high in head
XP_060970673.1	NADH dehydrogenase [ubiquinone] 1 alpha subcomplex subunit 9, mitochondrial	67765.1	3274.66	0.0483237	-4.37113	0.00308088	2.51133	yes	high in head
XP_030510077.1	uncharacterized protein LOC115724855	1205.11	980.694	0.81378	-0.29729	0.692144	0.159804	no	no change
XP_060969277.1	calnexin homolog isoform X2	27955.3	15032.6	0.537736	-0.89503	0.169948	0.769683	no	no change
XP_030488382.2	pleiotropic drug resistance protein 1	853.069	2073.83	2.43103	1.28157	0.139297	0.856058	no	no change
XP_030503698.1	26S proteasome regulatory subunit 6A homolog	3503.35	1398.07	0.399067	-1.3253	0.312256	0.50549	no	no change
XP_060962723.1	sucrose synthase 2	10641.3	20942.3	1.96802	0.976748	0.297335	0.526754	no	no change
XP_030479749.1	chlorophyll a-b binding protein of LHCII type 1	5179.29	20174.8	3.89528	1.96173	0.335787	0.473935	no	no change
XP_030482299.2	dihydrolipoyllysine-residue acetyltransferase component 4 of pyruvate dehydrogenase complex, chloroplastic	131982	7949.91	0.0602346	-4.05326	0.0252952	1.59696	yes	high in head
XP_030483081.1	2-methylene-furan-3-one reductase	188891	16140	0.0854461	-3.54884	0.00844813	2.07324	yes	high in head
XP_030496367.1	oxygen-evolving enhancer protein 1, chloroplastic	27700	1184.15	0.0427489	-4.54797	0.0957914	1.01867	no	no change
XP_030493616.1	large ribosomal subunit protein uL30y	3236.32	15055.4	4.65202	2.21786	0.0517008	1.2865	no	no change
XP_030483275.1	serpin-ZX	64514.3	1194.99	0.0185228	-5.75455	0.00811817	2.09054	yes	high in head
XP_060970845.1	ATP synthase subunit alpha, chloroplastic	3346.49	633.048	0.189168	-2.40226	0.0625745	1.2036	no	no change
XP_030486239.2	presequence protease 2, chloroplastic/mitochondrial-like	1173.36	1199.9	1.02262	0.0322661	0.959281	0.0180542	no	no change
XP_030496095.1	uncharacterized protein LOC115712030	6114.81	8926.61	1.45984	0.545806	0.315508	0.500989	no	no change
XP_030496920.2	chloroplast envelope quinone oxidoreductase homolog	42818.4	7050.28	0.164656	-2.60248	0.030325	1.5182	yes	high in head
XP_030491428.2	mitochondrial-processing peptidase subunit alpha	9982.15	1574.11	0.157692	-2.66482	0.434961	0.36155	no	no change
XP_030486290.1	polyadenylate-binding protein 8	4360.41	3759.53	0.862195	-0.213914	0.795896	0.0991437	no	no change
XP_030508274.2	glutathione reductase, chloroplastic	8286.57	3869.92	0.467011	-1.09847	0.311644	0.506341	no	no change
XP_060963101.1	dihydrolipoyllysine-residue succinyltransferase component of 2-oxoglutarate dehydrogenase complex 1, mitochondrial	338776	13449.8	0.0397012	-4.65467	0.00270045	2.56856	yes	high in head
XP_030484605.1	ketol-acid reductoisomerase, chloroplastic	2227.81	1971.94	0.885145	-0.176014	0.8027	0.0954468	no	no change
XP_060958807.1	long chain acyl-CoA synthetase 8 isoform X1	8357.14	5534.93	0.662299	-0.594446	0.563951	0.248759	no	no change
XP_030503625.2	protein disulfide isomerase-like 1-4	17159.7	5309.74	0.309431	-1.69231	0.0749413	1.12528	no	no change
XP_030493122.1	histone H2A.1-like	5094.55	1399.56	0.274716	-1.86398	0.463898	0.333577	no	no change
XP_030481033.2	protein DJ-1 homolog B	2410.65	369.099	0.153112	-2.70735	0.212859	0.671908	no	no change
XP_030489128.1	hexokinase-1	829.673	786.419	0.947866	-0.0772453	0.921216	0.0356384	no	no change
XP_030498952.1	succinate dehydrogenase [ubiquinone] flavoprotein subunit 1, mitochondrial	23700.1	1776.97	0.0749772	-3.7374	0.318791	0.496494	no	no change
XP_030499278.1	uncharacterized protein LOC115714666	9669.48	16459.2	1.70218	0.767382	0.572809	0.24199	no	no change
XP_030482666.2	citrate synthase, glyoxysomal	5401.06	660.147	0.122225	-3.03238	0.267157	0.573233	no	no change
XP_030479992.1	ferredoxin--NADP reductase, root isozyme, chloroplastic	30544.8	61442.2	2.01154	1.0083	0.630891	0.200046	no	no change
XP_030507527.1	small ribosomal subunit protein eS8	1119.61	0	INF	INF	0.191259	0.718378	no	no change
XP_030482790.1	protein disulfide isomerase-like 2-3	10162	4825.71	0.47488	-1.07436	0.0208133	1.68166	yes	high in head
XP_030488422.1	plastidic ATP/ADP-transporter	5576.52	7334.38	1.31522	0.395309	0.283072	0.548103	no	no change
XP_060971864.1	dihydrolipoyllysine-residue acetyltransferase component 2 of pyruvate dehydrogenase complex, mitochondrial isoform X4	2028.45	6367	3.13885	1.65024	0.202351	0.693894	no	no change
XP_030482546.2	chaperone protein ClpB3, chloroplastic isoform X2	5424.3	14840.1	2.73586	1.45199	0.00676762	2.16956	yes	high in stalk
XP_030503542.2	pyruvate decarboxylase 1-like	2634.51	4117.02	1.56273	0.64407	0.22374	0.650257	no	no change
XP_030507472.2	elongation factor 1-alpha	129871	52127.2	0.401376	-1.31697	0.211735	0.674207	no	no change
XP_030492067.1	cysteine synthase	83364.9	23594.4	0.283026	-1.82099	0.10082	0.996455	no	no change
XP_030500909.2	FAM10 family protein At4g22670 isoform X2	66680.3	13559.8	0.203356	-2.29792	0.138274	0.859259	no	no change
XP_060963420.1	protein argonaute 4-like	3603.76	6427.83	1.78364	0.834828	0.0156641	1.80509	yes	high in stalk
XP_030479774.1	coatomer subunit delta	1265.8	5706.47	4.50818	2.17255	0.158492	0.799992	no	no change
XP_030501341.2	monodehydroascorbate reductase, chloroplastic/mitochondrial	82757.8	83027.1	1.00325	0.00468712	0.996381	0.00157437	no	no change
XP_030482675.2	elongation factor Tu, chloroplastic	24092.4	3633.95	0.150834	-2.72897	0.24354	0.613431	no	no change
XP_030503930.1	isovaleryl-CoA dehydrogenase, mitochondrial isoform X1	28315.1	23573.4	0.832536	-0.264415	0.319866	0.495031	no	no change
XP_030510914.1	alpha-humulene synthase	4128.63	3094.19	0.749447	-0.416101	0.687843	0.162511	no	no change
XP_030488248.2	cysteine proteinase inhibitor 12	89501.1	7070.97	0.0790043	-3.66193	0.0355712	1.4489	yes	high in head
XP_060973193.1	aspartic proteinase A1	62190.9	10520.6	0.169167	-2.56348	0.424228	0.3724	no	no change
XP_030485668.1	probable alkaline/neutral invertase D	1717.93	652.232	0.379661	-1.39722	0.0621604	1.20649	no	no change
XP_030507464.2	serine hydroxymethyltransferase 4	20843.6	2882.05	0.13827	-2.85444	0.112976	0.947013	no	no change
XP_060962312.1	dolichyl-diphosphooligosaccharide--protein glycosyltransferase subunit 1A	1722.64	3284.09	1.90643	0.930871	0.0307043	1.5128	yes	high in stalk
XP_060959938.1	tryptophan N-monooxygenase CYP79A68	556.801	382.76	0.687428	-0.54072	0.232421	0.633725	no	no change
XP_030510929.2	farnesyl pyrophosphate synthase	8430.22	4671.29	0.554112	-0.85175	0.164395	0.784111	no	no change
XP_060960073.1	3-ketoacyl-CoA thiolase 2, peroxisomal isoform X1	13218.8	1293.41	0.097846	-3.35334	0.138536	0.858438	no	no change
XP_060963359.1	elongation factor 1-beta 2-like	172801	10104.4	0.0584742	-4.09605	0.00347004	2.45967	yes	high in head
XP_030495434.2	protein transport protein SEC31 homolog B	2322.21	1696.16	0.730405	-0.453232	0.502117	0.299195	no	no change
XP_030504699.2	protein ILITYHIA	2644.27	12701.4	4.80336	2.26404	0.0779955	1.10793	no	no change
XP_030482821.1	prohibitin-3, mitochondrial	625140	7562.52	0.0120973	-6.36917	0.0150059	1.82374	yes	high in head
XP_030494077.1	fumarate hydratase 1, mitochondrial	21093.7	10109	0.479244	-1.06117	0.314826	0.501929	no	no change
XP_030478681.1	NADH-cytochrome b5 reductase-like protein	330285	20031.4	0.0606489	-4.04337	0.00552308	2.25782	yes	high in head
XP_060969388.1	protein argonaute 1	8277.9	36294.9	4.38455	2.13243	0.0182212	1.73942	yes	high in stalk
XP_030497012.1	basic transcription factor 3	73867.3	3001.15	0.0406289	-4.62135	0.00104616	2.9804	yes	high in head
XP_030481934.1	cystathionine gamma-synthase 1, chloroplastic	484.139	812.182	1.67758	0.746381	0.374108	0.427003	no	no change
XP_030500340.2	tripeptidyl-peptidase 2	1903.51	1181.1	0.620488	-0.688526	0.307977	0.511482	no	no change
XP_030488788.1	small ribosomal subunit protein uS3x	74979.9	10801.4	0.144058	-2.79528	0.110281	0.957499	no	no change
XP_030498579.1	mitochondrial outer membrane protein porin 2	238932	10022	0.0419449	-4.57536	0.0587648	1.23088	no	no change
XP_030481956.2	mitochondrial phosphate carrier protein 3, mitochondrial	28196.3	16149.3	0.572745	-0.804036	0.272421	0.564759	no	no change
XP_030489407.2	triosephosphate isomerase, cytosolic	66806.2	8898.99	0.133206	-2.90827	0.00952994	2.02091	yes	high in head
XP_030480009.1	large ribosomal subunit protein P2A	442780	4707.29	0.0106312	-6.55555	0.00563601	2.24903	yes	high in head
XP_030499024.1	gamma carbonic anhydrase 1, mitochondrial	164947	9801.38	0.0594214	-4.07287	0.0280823	1.55157	yes	high in head
XP_030500517.2	subtilisin-like protease SBT1.3	284339	8809.99	0.0309841	-5.01233	0.105101	0.978393	no	no change
XP_030482744.1	2-Cys peroxiredoxin BAS1, chloroplastic	59347.4	87067.3	1.46708	0.552947	0.741754	0.12974	no	no change
XP_030501712.1	phenylcoumaran benzylic ether reductase Pyrc5	334056	1138.97	0.00340954	-8.19621	0.000424173	3.37246	yes	high in head
XP_030507408.2	26S proteasome non-ATPase regulatory subunit 1 homolog A	37183.7	2551.67	0.0686234	-3.86516	0.0336305	1.47327	yes	high in head
XP_030482156.2	probable aspartyl protease At4g16563	69001.1	24759.8	0.358832	-1.47862	0.308293	0.511037	no	no change
XP_030500430.2	uncharacterized protein LOC115715894 isoform X1	4771.06	1784.61	0.374048	-1.41871	0.510226	0.292237	no	no change
XP_030481974.1	L-ascorbate oxidase homolog	468.493	656.806	1.40195	0.487439	0.373391	0.427836	no	no change
XP_030479817.1	protein IN2-1 homolog B	283634	62232.4	0.21941	-2.1883	0.0130162	1.88552	yes	high in head
XP_030492083.1	large ribosomal subunit protein uL18	1949.94	3297.83	1.69125	0.758091	0.377821	0.422714	no	no change
XP_030490035.1	chlorophyll a-b binding protein CP26, chloroplastic	6368.5	1587.44	0.249264	-2.00425	0.20142	0.695897	no	no change
XP_030488560.2	aldehyde dehydrogenase family 2 member C4-like	4271.53	2008.03	0.470098	-1.08897	0.179792	0.74523	no	no change
XP_030507294.2	2-isopropylmalate synthase 2, chloroplastic	15356.8	6966.8	0.453662	-1.14031	0.43455	0.361961	no	no change
XP_060973233.1	heterodimeric geranylgeranyl pyrophosphate synthase small subunit, chloroplastic-like	11465.7	24859.1	2.16813	1.11645	0.11641	0.934011	no	no change
XP_030501031.1	large ribosomal subunit protein uL6	5907.04	843.713	0.142832	-2.80761	0.198634	0.701946	no	no change
XP_030484297.1	mitochondrial outer membrane protein porin of 36 kDa	635256	3666.86	0.00577225	-7.43665	0.0187921	1.72602	yes	high in head
XP_030510604.1	tubulin alpha-3 chain	3736.44	679.919	0.18197	-2.45823	0.144948	0.838787	no	no change
XP_060961100.1	small ribosomal subunit protein eS4x-like	351.616	137.267	0.390389	-1.35701	0.0978385	1.00949	no	no change
XP_030506248.2	4-diphosphocytidyl-2-C-methyl-D-erythritol kinase, chloroplastic	66937.1	7581.05	0.113256	-3.14234	0.000389321	3.40969	yes	high in head
XP_030507759.2	probable aldo-keto reductase 2	689.305	799.667	1.16011	0.214257	0.705806	0.151315	no	no change
XP_030485902.1	phosphoserine aminotransferase 2, chloroplastic	6261.9	2341.39	0.37391	-1.41924	0.148129	0.829361	no	no change
XP_030478854.1	proteasome subunit alpha type-5	284026	23565.6	0.0829696	-3.59127	0.012851	1.89106	yes	high in head
XP_030488649.1	succinate-semialdehyde dehydrogenase, mitochondrial	13965.8	3881.23	0.27791	-1.84731	0.135204	0.869012	no	no change
XP_060967229.1	MA3 DOMAIN-CONTAINING TRANSLATION REGULATORY FACTOR 1	1433.19	254.579	0.177631	-2.49304	0.135234	0.868914	no	no change
XP_030482568.2	oxygen-evolving enhancer protein 2, chloroplastic	37943.9	39654.6	1.04508	0.0636176	0.958907	0.0182233	no	no change
XP_030500892.1	beta-adaptin-like protein B	420.764	333.917	0.793596	-0.333523	0.711562	0.147788	no	no change
XP_030498755.1	chaperonin CPN60-2, mitochondrial	1459.49	1222.58	0.837674	-0.255539	0.836236	0.0776714	no	no change
XP_030479631.2	sodium/calcium exchanger NCL	382.715	810.109	2.11674	1.08185	0.043817	1.35836	yes	high in stalk
XP_030492321.1	peroxidase 12	4515.66	43092.4	9.54287	3.25442	0.203261	0.691945	no	no change
XP_030494861.1	alcohol dehydrogenase 1	1891.79	2930.61	1.54912	0.631448	0.472033	0.326028	no	no change
XP_030499547.2	2-C-methyl-D-erythritol 4-phosphate cytidylyltransferase, chloroplastic	40934.5	2980.63	0.0728145	-3.77963	0.052507	1.27978	no	no change
XP_030496765.2	flavonoid 3',5'-methyltransferase isoform X2	3627.36	12669.6	3.4928	1.80438	0.0597397	1.22374	no	no change
XP_030493688.2	protein DUF642 L-GALACTONO-1,4-LACTONE-RESPONSIVE GENE 2	440461	14821.9	0.0336508	-4.89321	0.0548546	1.26079	no	no change
XP_030503589.2	5-methyltetrahydropteroyltriglutamate--homocysteine methyltransferase 2	2715.26	1466.04	0.539925	-0.88917	0.308954	0.510105	no	no change
XP_030496791.2	pyruvate dehydrogenase E1 component subunit alpha-1, mitochondrial	18639.3	12930.9	0.693742	-0.527528	0.458468	0.338691	no	no change
XP_030504041.2	UDP-glycosyltransferase 71K1-like	1988.19	2733.89	1.37506	0.459499	0.544731	0.263818	no	no change
XP_060970901.1	adenylosuccinate synthetase 2, chloroplastic	17978.2	4042.39	0.22485	-2.15297	0.0684054	1.16491	no	no change
XP_030507030.2	eukaryotic translation initiation factor 3 subunit I isoform X3	4922.53	805.56	0.163648	-2.61134	0.216491	0.66456	no	no change
XP_030490052.1	eukaryotic translation initiation factor 3 subunit A	1559.47	421.854	0.270511	-1.88624	0.0696009	1.15738	no	no change
XP_030493847.1	isocitrate dehydrogenase [NAD] catalytic subunit 5, mitochondrial	13823.8	8031.43	0.580987	-0.783421	0.680863	0.166941	no	no change
XP_030488611.1	adenosine kinase 2	69194.1	93396.3	1.34977	0.432717	0.639581	0.194104	no	no change
XP_030490099.1	NAD-dependent malic enzyme 59 kDa isoform, mitochondrial	1683.02	510.002	0.303028	-1.72248	0.108814	0.963314	no	no change
XP_030500001.2	coatomer subunit beta-1	2274.31	16281.4	7.15881	2.83972	0.0295345	1.52967	yes	high in stalk
XP_030489688.2	26S proteasome non-ATPase regulatory subunit 11 homolog	6510.46	7746.83	1.1899	0.250846	0.848841	0.0711734	no	no change
XP_030504560.2	peroxidase 4	3193.26	2085.51	0.653096	-0.614633	0.424578	0.372043	no	no change
XP_030495527.1	large ribosomal subunit protein eL13z	3619.69	8888.87	2.4557	1.29613	0.223355	0.651004	no	no change
XP_060962897.1	cytochrome P450 81Q32-like	6129.76	7623.93	1.24376	0.314704	0.760598	0.118845	no	no change
XP_060962952.1	probable L-ascorbate peroxidase 6, chloroplastic/mitochondrial isoform X4	63235.7	5142.4	0.0813212	-3.62022	0.000388323	3.41081	yes	high in head
XP_030482712.1	large ribosomal subunit protein eL6	2090.12	209.553	0.100259	-3.3182	0.178887	0.747422	no	no change
XP_030493923.2	glutamate-1-semialdehyde 2,1-aminomutase 2, chloroplastic-like	8739.28	8432.04	0.964843	-0.0516335	0.934642	0.0293545	no	no change
XP_030489476.2	dihydrolipoyllysine-residue acetyltransferase component 1 of pyruvate dehydrogenase complex, mitochondrial	897.753	1201.43	1.33826	0.420361	0.640319	0.193604	no	no change
XP_060966628.1	ubiquitin-activating enzyme E1 1-like	312.501	1391.71	4.45348	2.15493	0.0261154	1.5831	yes	high in stalk
XP_030503440.2	mitochondrial Rho GTPase 1	447.876	475.105	1.0608	0.0851469	0.838596	0.0764473	no	no change
XP_060968223.1	probable UDP-arabinopyranose mutase 1	38517.9	1961.2	0.0509166	-4.29572	0.0131642	1.88061	yes	high in head
XP_030486480.1	uncharacterized protein LOC115703120	2435.58	4928.91	2.02371	1.017	0.365745	0.436821	no	no change
XP_030484599.2	ATP-dependent zinc metalloprotease FTSH 2, chloroplastic	4124.99	3718.8	0.901527	-0.149557	0.830467	0.0806776	no	no change
XP_030493153.2	uncharacterized protein LOC115709245	7526.84	10038.6	1.3337	0.415439	0.626311	0.20321	no	no change
XP_030494165.2	RGG repeats nuclear RNA binding protein A	81567.5	9675.57	0.118621	-3.07557	0.1785	0.748363	no	no change
XP_030491388.1	NADP-dependent malic enzyme	472.905	1235.16	2.61185	1.38507	0.0433885	1.36263	yes	high in stalk
XP_030504439.1	fatty acid amide hydrolase	764.007	483.684	0.633089	-0.659521	0.431105	0.365417	no	no change
XP_030489157.1	pectinesterase 2	7907.95	6320.48	0.799257	-0.323269	0.558094	0.253292	no	no change
XP_030491448.2	GDSL esterase/lipase APG	30198.2	40901.7	1.35444	0.437699	0.600492	0.221493	no	no change
XP_030504138.1	CBS domain-containing protein CBSX3, mitochondrial	78966	3566.49	0.0451649	-4.46865	0.0124292	1.90556	yes	high in head
XP_030482553.1	uncharacterized protein LOC115699337	10604.5	4734.4	0.446451	-1.16343	0.349164	0.45697	no	no change
XP_030480140.1	cytochrome c1-2, heme protein, mitochondrial	54776.9	5570.66	0.101697	-3.29765	0.00140854	2.85123	yes	high in head
XP_030480017.2	polyphenol oxidase, chloroplastic	6778.95	1753.02	0.258598	-1.95122	0.474784	0.323504	no	no change
XP_030510768.2	uncharacterized protein LOC115725396	6704.34	5910.6	0.881609	-0.18179	0.814659	0.0890241	no	no change
XP_030500783.1	nucleoside diphosphate kinase 3	386696	94442	0.244228	-2.0337	0.00324327	2.48902	yes	high in head
XP_030511155.1	mitochondrial dicarboxylate/tricarboxylate transporter DTC	17615.1	3400.84	0.193064	-2.37285	1.26344e-05	4.89845	yes	high in head
XP_030486508.2	PI-PLC X domain-containing protein At5g67130	17900.9	2027.02	0.113235	-3.14261	0.0254638	1.59408	yes	high in head
XP_030504098.1	methylmalonate-semialdehyde dehydrogenase [acylating], mitochondrial	534.544	2275.37	4.25666	2.08972	0.304506	0.516404	no	no change
XP_060961332.1	long chain acyl-CoA synthetase 1-like	3872.45	2156.05	0.556766	-0.844856	0.20021	0.698515	no	no change
XP_060970259.1	annexin D2-like	4230.72	6325.39	1.49511	0.580252	0.651369	0.186173	no	no change
XP_030482791.2	serine/threonine-protein phosphatase 2A 65 kDa regulatory subunit A beta isoform	4454.87	3831.6	0.860091	-0.217439	0.818471	0.0869969	no	no change
XP_030491925.1	ATP synthase subunit delta', mitochondrial	1.04541e+06	10463.9	0.0100094	-6.6425	0.00974478	2.01123	yes	high in head
XP_060963422.1	tetrahydrocannabinolic acid synthase-like	1.05917e+06	9490.41	0.00896022	-6.80225	0.0489726	1.31005	yes	high in head
XP_030484209.2	enoyl-[acyl-carrier-protein] reductase [NADH], chloroplastic	160973	6218.23	0.0386291	-4.69417	0.00573718	2.2413	yes	high in head
XP_030509591.2	ferredoxin--NADP reductase, embryo isozyme, chloroplastic	3016.42	14727.2	4.88235	2.28757	0.228876	0.6404	no	no change
XP_030510764.2	protochlorophyllide-dependent translocon component 52, chloroplastic	7338.91	5597.23	0.762678	-0.390854	0.716759	0.144627	no	no change
XP_030480291.1	auxin-repressed 12.5 kDa protein	1.42957e+06	20220.2	0.0141442	-6.14364	0.0124192	1.90591	yes	high in head
XP_030488722.2	uncharacterized protein LOC115705520	6986.3	5782.76	0.827729	-0.27277	0.696146	0.1573	no	no change
XP_030480173.1	mitochondrial uncoupling protein 1	9182.91	10538.2	1.14759	0.198602	0.834553	0.0785459	no	no change
XP_030507392.2	probable CoA ligase CCL12	34950.7	4715.63	0.134922	-2.8898	0.0752087	1.12373	no	no change
XP_030503880.2	DNA damage-repair/toleration protein DRT100	267730	3506.51	0.0130972	-6.2546	0.0162873	1.78815	yes	high in head
XP_030482656.2	nuclear pore complex protein GP210	32994.8	8032.21	0.243439	-2.03837	0.164476	0.783899	no	no change
XP_030498132.1	catalase-2	500.882	723.797	1.44504	0.531114	0.276365	0.558517	no	no change
XP_030506778.1	proteasome subunit alpha type-2-A	313430	10865.4	0.0346662	-4.85032	0.00970871	2.01284	yes	high in head
XP_030511245.1	small ribosomal subunit protein uS4y	8089.56	2332.72	0.288362	-1.79405	0.264469	0.577625	no	no change
XP_030499002.1	geranylgeranyl pyrophosphate synthase, chloroplastic	16078.6	35571.1	2.21233	1.14557	0.611815	0.21338	no	no change
XP_060963622.1	probable 6-phosphogluconolactonase 4, chloroplastic	70813.1	4337.01	0.0612459	-4.02924	0.0145983	1.8357	yes	high in head
XP_030507028.1	small ribosomal subunit protein eS6z	1284.45	996.606	0.7759	-0.366057	0.468855	0.328962	no	no change
XP_030485133.1	soluble inorganic pyrophosphatase 6, chloroplastic	13545.7	1975.16	0.145815	-2.77779	0.0637774	1.19533	no	no change
XP_030508027.2	probable aspartic proteinase GIP2	4550.33	36720.4	8.06983	3.01254	0.278426	0.55529	no	no change
XP_030499531.2	LOW QUALITY PROTEIN: glutathione S-transferase U17	340.077	521.623	1.53384	0.617147	0.206986	0.684059	no	no change
XP_030497560.2	geranylpyrophosphate:olivetolate geranyltransferase, chloroplastic-like	2984.05	10633.4	3.56343	1.83326	0.0771035	1.11293	no	no change
XP_030483029.2	glucose-6-phosphate 1-dehydrogenase 6, cytoplasmic	6933.49	1909.72	0.275434	-1.86022	0.24049	0.618904	no	no change
XP_030510219.1	fructose-bisphosphate aldolase 1, chloroplastic	3026.17	2387.73	0.789026	-0.341856	0.509612	0.292761	no	no change
XP_060970834.1	cytochrome f	910.91	1347.49	1.47928	0.564894	0.636529	0.196182	no	no change
XP_030492890.2	fructose-bisphosphate aldolase, cytoplasmic isozyme	188550	1657.22	0.00878927	-6.83004	0.00499922	2.3011	yes	high in head
XP_060964738.1	uncharacterized protein LOC133033707	243141	13838	0.0569134	-4.13509	0.00176046	2.75437	yes	high in head
XP_030492424.2	pyruvate dehydrogenase E1 component subunit alpha-3, chloroplastic	10211.3	6225.79	0.609695	-0.713839	0.542628	0.265498	no	no change
XP_030495073.1	NAD-dependent malic enzyme 62 kDa isoform, mitochondrial	1972.71	1155.41	0.585696	-0.771775	0.383224	0.416548	no	no change
XP_030490513.1	T-complex protein 1 subunit theta	1598.42	686.419	0.429435	-1.21949	0.290883	0.536282	no	no change
XP_030490488.2	pectinesterase	10433.3	3599.74	0.345024	-1.53523	0.111832	0.951432	no	no change
XP_060968173.1	proteasome subunit alpha type-6	101268	56772.7	0.56062	-0.834906	0.241924	0.616322	no	no change
XP_030482301.1	ADP,ATP carrier protein 3, mitochondrial	28081.9	9500.89	0.338328	-1.56351	0.214473	0.668627	no	no change
XP_060958243.1	LOW QUALITY PROTEIN: uncharacterized protein LOC115701467	7511.73	3231.51	0.430195	-1.21694	0.324732	0.488475	no	no change
XP_030485615.2	uncharacterized protein LOC115702310	2384.96	7267.47	3.04721	1.60749	0.260291	0.58454	no	no change
XP_030480573.1	NADPH-dependent aldo-keto reductase, chloroplastic	1552.18	3020.46	1.94595	0.960474	0.421729	0.374967	no	no change
XP_030488376.1	pre-mRNA-processing-splicing factor 8A	2448.83	6024.88	2.4603	1.29884	0.477748	0.320801	no	no change
XP_060966840.1	serine--tRNA ligase	3724.42	1576.53	0.423295	-1.24027	0.066048	1.18014	no	no change
XP_060973085.1	lactoylglutathione lyase GLX1	26121.7	5409.49	0.207088	-2.27169	0.151213	0.82041	no	no change
XP_030490535.1	external alternative NAD(P)H-ubiquinone oxidoreductase B2, mitochondrial	9988.53	17689	1.77094	0.824512	0.53276	0.273468	no	no change
XP_030506459.1	licodione synthase	3919.39	3396.08	0.866481	-0.206759	0.732029	0.135472	no	no change
XP_030481960.2	polygalacturonase inhibitor	600739	85657.7	0.142587	-2.81008	0.0268523	1.57102	yes	high in head
XP_030500534.1	peroxisomal acyl-coenzyme A oxidase 1	3865.77	1172.59	0.303327	-1.72105	0.110308	0.957394	no	no change
XP_030493683.2	aminoaldehyde dehydrogenase 2, peroxisomal	9625.46	10271.6	1.06713	0.0937374	0.847954	0.0716278	no	no change
XP_030493792.2	ATP synthase subunit O, mitochondrial	87062	17773.8	0.204152	-2.29229	0.0136021	1.86639	yes	high in head
XP_030497203.1	short-chain dehydrogenase TIC 32, chloroplastic	2655.68	6427.62	2.42033	1.27521	0.225382	0.647081	no	no change
XP_030500203.1	probable cinnamyl alcohol dehydrogenase 1	2429.48	5337.83	2.19711	1.13561	0.35798	0.446141	no	no change
XP_030488586.1	dnaJ protein homolog	1736.59	7148.6	4.11646	2.04141	0.267821	0.572156	no	no change
XP_030503950.1	uncharacterized protein LOC115719160	5268.3	866.649	0.164503	-2.60382	0.303948	0.517201	no	no change
XP_030494422.1	adenylate kinase 4	99817.2	2074.77	0.0207857	-5.58827	0.0176392	1.75352	yes	high in head
XP_030486230.2	probable 26S proteasome non-ATPase regulatory subunit 3	393.308	500.716	1.27309	0.348334	0.623203	0.20537	no	no change
XP_030507328.2	2-hydroxyacyl-CoA lyase	2489.17	992.803	0.39885	-1.32608	0.0510188	1.29227	no	no change
XP_060969252.1	pyruvate dehydrogenase E1 component subunit beta-1, mitochondrial	2845.89	154.295	0.0542169	-4.20511	0.121637	0.914935	no	no change
XP_030482364.1	DEAD-box ATP-dependent RNA helicase 37	6427.9	12043.8	1.87368	0.905873	0.478095	0.320485	no	no change
XP_060963781.1	LL-diaminopimelate aminotransferase, chloroplastic-like	16983.7	6800.68	0.400424	-1.3204	0.112935	0.947172	no	no change
XP_060966593.1	uncharacterized protein LOC115719273	1888.63	2926.01	1.54928	0.631593	0.239113	0.621397	no	no change
XP_030500508.1	eukaryotic translation initiation factor 3 subunit C	10579.8	33491.1	3.16557	1.66246	0.304458	0.516473	no	no change
XP_030489288.2	serine carboxypeptidase-like isoform X2	234.2	427.125	1.82376	0.866916	0.0521943	1.28238	no	no change
XP_030507248.1	lipoamide acyltransferase component of branched-chain alpha-keto acid dehydrogenase complex, mitochondrial	55005	140838	2.56046	1.3564	0.515062	0.28814	no	no change
XP_030480128.1	vesicle-fusing ATPase	454.058	91.0724	0.200574	-2.31779	0.0641858	1.19256	no	no change
XP_030485948.1	proteasome subunit alpha type-7	100308	7297.46	0.0727507	-3.7809	0.00274187	2.56195	yes	high in head
XP_030485874.1	isocitrate dehydrogenase [NAD] regulatory subunit 1, mitochondrial	19735.7	25214.9	1.27763	0.353472	0.811982	0.0904538	no	no change
XP_030492745.1	uncharacterized protein LOC115708837	1015.16	2345.95	2.31092	1.20846	0.0607583	1.21639	no	no change
XP_030494298.1	nucleoside diphosphate kinase 1	540385	225200	0.41674	-1.26278	0.179168	0.74674	no	no change
XP_060970844.1	photosystem I P700 chlorophyll a apoprotein A2	819.104	1285.86	1.56984	0.65062	0.49328	0.306907	no	no change
XP_030480081.1	large ribosomal subunit protein eL20y isoform X1	18061.1	1693.41	0.0937602	-3.41488	0.177059	0.751883	no	no change
XP_030505317.1	THO complex subunit 4A	48598.5	4306.26	0.0886089	-3.4964	0.0695065	1.15797	no	no change
XP_030480395.1	uncharacterized protein LOC115697505	24936.3	2380.54	0.0954649	-3.38889	0.0257922	1.58851	yes	high in head
XP_060968542.1	large ribosomal subunit protein P1	716168	57655.9	0.0805061	-3.63476	0.0022078	2.65604	yes	high in head
XP_030495385.1	26S proteasome non-ATPase regulatory subunit 6 homolog	20971.6	23195.3	1.10603	0.145393	0.832414	0.0796606	no	no change
XP_030502085.2	probable caffeine synthase MTL2	6804.07	18952	2.7854	1.47788	0.00498623	2.30223	yes	high in stalk
XP_030491240.1	probable NAD(P)H dehydrogenase (quinone) FQR1-like 1	125929	4059.36	0.0322352	-4.95522	0.00785595	2.1048	yes	high in head
XP_030508310.1	desiccation-related protein PCC13-62-like	3.42496e+06	17824.3	0.00520424	-7.5861	0.0142208	1.84708	yes	high in head
XP_030490586.1	chalcone isomerase-like protein 2	20568.9	43110.9	2.09592	1.06759	0.376593	0.424128	no	no change
XP_030508039.2	uncharacterized protein LOC115722838 isoform X2	27320.7	12851.4	0.47039	-1.08807	0.208665	0.68055	no	no change
XP_030511006.1	NADP-dependent D-sorbitol-6-phosphate dehydrogenase isoform X1	861.208	487.867	0.566492	-0.819873	0.0619507	1.20795	no	no change
XP_030500833.2	cytochrome b-c1 complex subunit Rieske-4, mitochondrial	78363.2	82825	1.05694	0.0798914	0.897739	0.0468497	no	no change
XP_030486059.2	cytochrome P450 81Q32	5326.23	2738.74	0.514199	-0.959601	0.408392	0.388923	no	no change
XP_060971420.1	probable steroid-binding protein 3	794757	8667.52	0.0109059	-6.51875	0.00945639	2.02427	yes	high in head
XP_030494247.1	calcium-transporting ATPase 4, plasma membrane-type	2426.71	1670.97	0.688574	-0.538317	0.713311	0.146721	no	no change
XP_030480139.1	berberine bridge enzyme-like 21	5403.47	13018.3	2.40926	1.26859	0.199315	0.70046	no	no change
XP_030491228.1	plastid-lipid-associated protein, chloroplastic	54668.9	16669.4	0.304916	-1.71352	0.157047	0.803971	no	no change
XP_030500984.1	L-lactate dehydrogenase B	45322.6	7927.4	0.17491	-2.51531	0.157025	0.804032	no	no change
XP_030502036.2	protein EXPORTIN 1A	3412.31	13512.4	3.9599	1.98546	0.0151283	1.82021	yes	high in stalk
XP_030491983.2	nucleolin 2 isoform X6	36383.3	6783.27	0.186439	-2.42322	0.165319	0.781678	no	no change
XP_030489284.1	glycerol-3-phosphate dehydrogenase SDP6, mitochondrial	9071.66	8178.66	0.901561	-0.149503	0.804968	0.0942214	no	no change
XP_030489089.2	glutathione S-transferase U19	14671	1448.5	0.0987325	-3.34033	0.371754	0.429744	no	no change
XP_030483080.2	patellin-3 isoform X1	1561.6	1926.86	1.2339	0.303225	0.727902	0.137927	no	no change
XP_030501489.1	acyl-CoA-binding protein isoform X1	22845.4	2672.59	0.116986	-3.09559	0.0191637	1.71752	yes	high in head
XP_030510920.1	uncharacterized protein LOC115725510	254109	2314.01	0.00910634	-6.77891	0.00394976	2.40343	yes	high in head
XP_030506266.1	ATP-dependent zinc metalloprotease FTSH 10, mitochondrial	6577.09	7745	1.17757	0.235817	0.747123	0.126608	no	no change
XP_030507571.2	2-hydroxyisoflavanone dehydratase	134520	7002.24	0.0520534	-4.26386	0.00130382	2.88478	yes	high in head
XP_030510761.2	ABC transporter G family member 1	523.067	1553.84	2.97063	1.57077	0.19358	0.713139	no	no change
XP_030493555.2	translocon at the outer membrane of chloroplasts 64	1658.38	445.367	0.268555	-1.89671	0.208534	0.680824	no	no change
XP_030483167.2	succinate--CoA ligase [ADP-forming] subunit alpha, mitochondrial	7953.99	1188.33	0.149401	-2.74274	0.000829189	3.08135	yes	high in head
XP_030488272.1	arginine--tRNA ligase, chloroplastic/mitochondrial isoform X2	2078.97	268.179	0.128996	-2.9546	0.165734	0.780588	no	no change
XP_030492063.1	stearoyl-[acyl-carrier-protein] 9-desaturase, chloroplastic	34836	9009.88	0.258637	-1.951	0.0141174	1.85025	yes	high in head
XP_060966113.1	calmodulin-7	168146	13396.8	0.0796736	-3.64975	0.00877903	2.05655	yes	high in head
XP_030490633.2	glyoxylate/succinic semialdehyde reductase 2, chloroplastic-like	13880.1	17630	1.27017	0.345021	0.774484	0.110988	no	no change
XP_030488443.1	DEAD-box ATP-dependent RNA helicase 15	1303.29	848.245	0.650849	-0.619604	0.525427	0.279488	no	no change
XP_030510538.1	26S proteasome regulatory subunit S10B homolog B	2552.75	1918.98	0.751731	-0.411712	0.567951	0.245689	no	no change
XP_030488166.2	BAG family molecular chaperone regulator 7	1152.92	1367.87	1.18644	0.246643	0.610619	0.21423	no	no change
XP_030498983.2	dolichyl-diphosphooligosaccharide--protein glycosyltransferase 48 kDa subunit	7301.72	2215.79	0.303462	-1.72041	0.445648	0.351008	no	no change
XP_030488312.2	leucine-rich repeat extensin-like protein 4	167174	2309.69	0.0138161	-6.17751	0.0273795	1.56257	yes	high in head
XP_030484107.1	small ribosomal subunit protein eS19x	6907.65	472.67	0.068427	-3.86929	0.250143	0.601812	no	no change
XP_060963537.1	chloroplastic import inner membrane translocase subunit HP30-2-like	83484.3	13590.3	0.162788	-2.61893	0.00473271	2.32489	yes	high in head
XP_030507570.2	photosystem I reaction center subunit II, chloroplastic	971.371	2636.41	2.71412	1.44048	0.216102	0.665341	no	no change
XP_030495902.2	T-complex protein 1 subunit delta	1920.83	0	INF	INF	0.188395	0.72493	no	no change
XP_060957586.1	small ribosomal subunit protein uS11x-like	580.937	517.262	0.890393	-0.167486	0.772997	0.111822	no	no change
XP_060966765.1	11S globulin seed storage protein Ana o 2.0101-like	13122.1	3101.33	0.236344	-2.08104	0.0568623	1.24518	no	no change
XP_060973791.1	class V chitinase CHIT5 isoform X1	164211	16462.9	0.100255	-3.31826	0.218373	0.6608	no	no change
XP_030507208.1	T-complex protein 1 subunit gamma	1496.97	623.121	0.416253	-1.26447	0.504257	0.297348	no	no change
XP_060971423.1	membrane steroid-binding protein 1-like	153809	18080.1	0.117549	-3.08867	0.0679902	1.16755	no	no change
XP_030485345.2	probable glucan 1,3-beta-glucosidase A	803.641	781.387	0.972309	-0.0405127	0.917924	0.0371934	no	no change
XP_030503327.2	uncharacterized protein LOC115718645	2028.22	86986.6	42.8882	5.42251	0.320609	0.494024	no	no change
XP_060972793.1	heterogeneous nuclear ribonucleoprotein 1	445.308	113.11	0.254005	-1.97707	0.123363	0.908817	no	no change
XP_030478954.1	glycerophosphodiester phosphodiesterase GDPDL3	3177.8	1555.62	0.489526	-1.03054	0.502218	0.299107	no	no change
XP_030492117.1	guanosine nucleotide diphosphate dissociation inhibitor 1	6596.9	5090.9	0.771711	-0.373867	0.734553	0.133977	no	no change
XP_030491487.1	eukaryotic translation initiation factor 3 subunit B	5943.72	25069.2	4.21777	2.07648	0.211324	0.675052	no	no change
XP_030491175.1	fumarylacetoacetase	81551.2	8119.17	0.0995592	-3.3283	0.00886757	2.0522	yes	high in head
XP_030504611.2	succinate dehydrogenase subunit 5, mitochondrial	421914	9816.22	0.0232659	-5.42564	0.00385004	2.41453	yes	high in head
XP_030502234.1	probable phospholipid hydroperoxide glutathione peroxidase isoform X2	5145.99	2849.44	0.553721	-0.852769	0.16838	0.773709	no	no change
XP_030489171.2	uncharacterized protein LOC115705865	5641.44	2299.32	0.407577	-1.29486	0.427591	0.368972	no	no change
XP_060966454.1	cysteine synthase	1182.97	394.102	0.333146	-1.58577	0.313656	0.503547	no	no change
XP_030507781.2	protein TIC 40, chloroplastic isoform X2	78111.7	7201.39	0.0921935	-3.43919	0.0204655	1.68898	yes	high in head
XP_030491383.1	uncharacterized protein At1g32220, chloroplastic	289913	10773.3	0.0371606	-4.75008	0.0295567	1.52934	yes	high in head
XP_030501916.2	beta-ketoacyl-[acyl-carrier-protein] synthase III A, chloroplastic	22534.2	2008.28	0.0891216	-3.48808	0.0681991	1.16622	no	no change
XP_030478974.2	serine/arginine-rich-splicing factor SR34-like	8409.75	4429.05	0.526657	-0.925066	0.234212	0.63039	no	no change
XP_030482886.1	28 kDa ribonucleoprotein, chloroplastic	3370.27	2326.82	0.690396	-0.534504	0.633005	0.198593	no	no change
XP_030480495.2	GDSL esterase/lipase At5g45670	22621.8	3402.75	0.150419	-2.73294	0.000117603	3.92958	yes	high in head
XP_030503649.2	probable nucleolar protein 5-2	1883.14	662.635	0.351878	-1.50685	0.296131	0.528516	no	no change
XP_030504492.1	peptidyl-prolyl cis-trans isomerase CYP19-4	106171	2568.19	0.0241892	-5.36949	0.0151994	1.81817	yes	high in head
XP_030490327.1	elongation factor 1-alpha	151315	309542	2.04569	1.03259	0.193191	0.714013	no	no change
XP_060971180.1	cullin-associated NEDD8-dissociated protein 1-like	3504.76	602.327	0.17186	-2.54069	0.0253715	1.59565	yes	high in head
XP_030490053.2	DEAD-box ATP-dependent RNA helicase 8	1341.97	569.558	0.424419	-1.23644	0.085244	1.06934	no	no change
XP_030484852.1	carbonic anhydrase 2	20384.6	8801.25	0.431759	-1.2117	0.46875	0.329058	no	no change
XP_030498267.2	very-long-chain 3-oxoacyl-CoA reductase 1	170576	15760.4	0.092395	-3.43604	0.414673	0.382295	no	no change
XP_030501126.2	2-C-methyl-D-erythritol 2,4-cyclodiphosphate synthase, chloroplastic	173053	3885.53	0.0224528	-5.47696	0.00215228	2.6671	yes	high in head
XP_060964234.1	nascent polypeptide-associated complex subunit alpha-like protein 1	810768	24713.3	0.0304813	-5.03593	0.0338191	1.47084	yes	high in head
XP_030478816.2	alpha-humulene synthase-like	546.516	440.995	0.806921	-0.309501	0.419476	0.377293	no	no change
XP_030496692.1	mulatexin	493857	36271.9	0.0734463	-3.76717	0.00914107	2.039	yes	high in head
XP_030482216.1	2-alkenal reductase (NADP(+)-dependent)	2293.77	6215.44	2.7097	1.43814	0.00326004	2.48678	yes	high in stalk
XP_060973111.1	small ribosomal subunit protein uS8z/uS8w	1197.3	3999.71	3.3406	1.74011	0.163893	0.78544	no	no change
XP_030509875.2	S-adenosyl-L-methionine:benzoic acid/salicylic acid carboxyl methyltransferase 1-like	16263.3	7168.38	0.440772	-1.1819	0.599415	0.222272	no	no change
XP_030485624.2	long chain acyl-CoA synthetase 9, chloroplastic	73621.3	25021.7	0.33987	-1.55694	0.0527574	1.27772	no	no change
XP_030489941.1	omega-amidase, chloroplastic	187639	1012.67	0.00539694	-7.53364	0.213973	0.669641	no	no change
XP_030492100.2	outer envelope pore protein 37, chloroplastic	4697.72	2821.61	0.600633	-0.735443	0.464782	0.33275	no	no change
XP_030494094.2	probable aspartyl aminopeptidase	585.379	357.161	0.610137	-0.712795	0.547253	0.261812	no	no change
XP_030490993.2	ABC transporter I family member 6, chloroplastic	57565.4	5553.73	0.0964769	-3.37367	0.0210602	1.67654	yes	high in head
XP_030508653.2	peroxiredoxin-2F, mitochondrial	189969	1805.25	0.00950288	-6.71742	0.00384075	2.41558	yes	high in head
XP_060958613.1	argininosuccinate synthase, chloroplastic	5249.23	453.326	0.0863604	-3.53349	0.0759515	1.11946	no	no change
XP_030491402.1	26S proteasome regulatory subunit 8 homolog A	455.74	940.206	2.06303	1.04477	0.0849158	1.07101	no	no change
XP_030503543.2	glutamate--tRNA ligase, cytoplasmic	32824.7	6029.45	0.183687	-2.44468	0.28322	0.547876	no	no change
XP_060970104.1	26S proteasome non-ATPase regulatory subunit 12 homolog A isoform X2	2456.63	5315.93	2.16391	1.11364	0.393751	0.404778	no	no change
XP_030490878.1	small ribosomal subunit protein uS2 isoform X2	89967.9	3865.42	0.0429644	-4.54071	0.00150467	2.82256	yes	high in head
XP_030481727.1	stearoyl-[acyl-carrier-protein] 9-desaturase, chloroplastic	9853.71	5373.51	0.545329	-0.874802	0.143323	0.843684	no	no change
XP_030510546.1	cytochrome P450 81Q32	42658.7	2103.51	0.0493102	-4.34197	0.386729	0.412593	no	no change
XP_030500605.1	uncharacterized protein LOC115716048	164967	171223	1.03792	0.0536993	0.968824	0.0137552	no	no change
XP_060964267.1	uncharacterized protein LOC115706278	196718	303056	1.54056	0.623459	0.119221	0.923649	no	no change
XP_030507932.2	probable monoterpene synthase MTS1, chloroplastic	1061.76	536.671	0.505454	-0.984349	0.26398	0.578429	no	no change
XP_030486303.2	cyclase-like protein 2	123733	27101.2	0.219029	-2.1908	0.0147078	1.83245	yes	high in head
XP_030477698.1	large ribosomal subunit protein P2y	315503	6700.51	0.0212376	-5.55724	0.0191229	1.71845	yes	high in head
XP_030491053.1	oxygen-evolving enhancer protein 3-2, chloroplastic	774.599	10736	13.8601	3.79287	0.0456927	1.34015	yes	high in stalk
XP_030501195.2	probable plastid-lipid-associated protein 3, chloroplastic	35803.9	30575.1	0.853961	-0.227759	0.499637	0.301345	no	no change
XP_060971454.1	phosphoglucomutase, chloroplastic	5613.67	2097.15	0.37358	-1.42051	0.304566	0.516319	no	no change
XP_060958399.1	alanine--tRNA ligase	1911.76	192.981	0.100944	-3.30838	0.0606223	1.21737	no	no change
XP_030488759.2	uncharacterized protein LOC115705543	338.146	803.455	2.37606	1.24857	0.0488871	1.31081	yes	high in stalk
XP_060963507.1	nascent polypeptide-associated complex subunit alpha-like protein 2	20310.9	7612.42	0.374794	-1.41583	0.201093	0.696604	no	no change
XP_030491503.1	ubiquitin carboxyl-terminal hydrolase 6	3829.91	2565.17	0.669773	-0.578255	0.336124	0.4735	no	no change
XP_030479645.1	phosphoinositide phospholipase C 2	817.86	1387.59	1.69661	0.762659	0.30872	0.510435	no	no change
XP_060958414.1	T-complex protein 1 subunit beta	1077.4	1274.76	1.18319	0.242678	0.762502	0.117759	no	no change
XP_060974808.1	uncharacterized protein LOC115708075 isoform X4	55488.7	7652	0.137902	-2.85828	0.0669038	1.17455	no	no change
XP_060963807.1	ADP-ribosylation factor-like	3944.79	934.778	0.236965	-2.07725	0.217816	0.66191	no	no change
XP_030501681.2	protein HUA2-LIKE 2	273.944	91.0602	0.332404	-1.58899	0.136723	0.86416	no	no change
XP_030479805.1	ERBB-3 BINDING PROTEIN 1	797.726	703.496	0.881876	-0.181352	0.732011	0.135482	no	no change
XP_030505394.1	chlorophyll a-b binding protein 8, chloroplastic	1561.75	682.174	0.436802	-1.19495	0.322829	0.491027	no	no change
XP_030500952.1	26S proteasome non-ATPase regulatory subunit 13 homolog B	1831.83	336.371	0.183626	-2.44516	0.246813	0.607632	no	no change
XP_030488149.1	NADP-dependent malic enzyme	3211.32	1352.81	0.421264	-1.2472	0.107821	0.967296	no	no change
XP_030504476.2	calcium-transporting ATPase 1, endoplasmic reticulum-type	570.08	499.151	0.87558	-0.191688	0.565887	0.24727	no	no change
XP_030504435.2	uncharacterized protein At5g02240	10003.9	1285.97	0.128546	-2.95964	0.214173	0.669235	no	no change
XP_060970843.1	photosystem I P700 chlorophyll a apoprotein A1	2412.03	1739.88	0.721333	-0.471263	0.382571	0.417288	no	no change
XP_030490499.2	uncharacterized protein LOC115706881	1861.79	2476.27	1.33005	0.411478	0.556389	0.254621	no	no change
XP_030482661.1	T-complex protein 1 subunit zeta 1	836.824	833.676	0.996238	-0.00543742	0.989285	0.00467876	no	no change
XP_030485115.1	glyceraldehyde-3-phosphate dehydrogenase GAPA1, chloroplastic	6721.65	5393.75	0.802445	-0.317526	0.509158	0.293147	no	no change
XP_030488102.1	large ribosomal subunit protein uL23	6083.58	428.421	0.0704225	-3.82782	0.333482	0.476928	no	no change
XP_030504798.1	GDSL esterase/lipase LTL1	2872.61	1051.78	0.36614	-1.44953	0.161127	0.792832	no	no change
XP_030507696.1	small ribosomal subunit protein eS17	1086.1	494.784	0.45556	-1.13429	0.109546	0.960405	no	no change
XP_030490922.2	pectinesterase	3519.86	4003.39	1.13737	0.185705	0.804139	0.0946687	no	no change
XP_030489954.1	large ribosomal subunit protein eL14y	984.127	140.71	0.142979	-2.80612	0.198143	0.703021	no	no change
XP_030501138.2	acetylornithine deacetylase	5530.58	4238.55	0.766385	-0.383859	0.593043	0.226914	no	no change
XP_030495379.2	gamma carbonic anhydrase-like 2, mitochondrial	16314	1366.42	0.0837579	-3.57763	0.0281181	1.55101	yes	high in head
XP_030480059.1	probable glutathione S-transferase	267.97	5836.14	21.7791	4.44487	0.0380532	1.41961	yes	high in stalk
XP_030494561.2	nucleoside diphosphate kinase 2, chloroplastic isoform X2	201191	145191	0.72166	-0.470609	0.670747	0.173441	no	no change
XP_030482258.2	acyl-coenzyme A oxidase 3, peroxisomal	1632.61	7990.85	4.89451	2.29117	0.160928	0.793368	no	no change
XP_030498323.1	ATP-dependent zinc metalloprotease FTSH, chloroplastic	703.206	1454.37	2.06819	1.04837	0.221413	0.654797	no	no change
XP_060958419.1	large ribosomal subunit protein uL1	3396.78	3324.2	0.978631	-0.0311635	0.95251	0.0211306	no	no change
XP_030485866.2	thioredoxin reductase NTRB	1369.21	844.84	0.617027	-0.696595	0.708988	0.149361	no	no change
XP_030483141.1	indole-3-glycerol phosphate synthase, chloroplastic	4766.54	4834.31	1.01422	0.0203664	0.979182	0.00913654	no	no change
XP_030504072.2	bifunctional desaturase/conjugase FADX	23010.2	1788.22	0.0777139	-3.68568	0.211442	0.674809	no	no change
XP_030510442.1	NADH dehydrogenase [ubiquinone] 1 beta subcomplex subunit 9	296364	4457.57	0.0150408	-6.05497	0.00207821	2.68231	yes	high in head
XP_030495469.1	14-3-3-like protein B isoform X2	30048.7	1299.15	0.0432348	-4.53166	0.34606	0.460849	no	no change
XP_030502204.2	COP1-interactive protein 1	2795.44	2675.99	0.957269	-0.0630035	0.942157	0.0258765	no	no change
XP_030494345.2	dihydroflavonol 4-reductase	715.069	263.222	0.368107	-1.4418	0.124468	0.904944	no	no change
XP_030489819.1	proteasome subunit beta type-1	524	901.046	1.71955	0.782035	0.306607	0.513418	no	no change
XP_030485083.2	uncharacterized protein At5g39570	39165.1	1873.66	0.04784	-4.38564	0.00296824	2.5275	yes	high in head
XP_030482031.1	large ribosomal subunit protein eL6x	36842.6	4730.74	0.128404	-2.96124	0.0497066	1.30359	yes	high in head
XP_030507598.2	dihydrolipoyl dehydrogenase, mitochondrial	8122.76	1901.09	0.234045	-2.09514	0.258794	0.587046	no	no change
XP_030503251.1	probable ribose-5-phosphate isomerase 3, chloroplastic	8959.25	700.843	0.0782256	-3.67621	0.10064	0.99723	no	no change
XP_030507919.1	large ribosomal subunit protein eL19y	607.575	625.611	1.02969	0.0422054	0.979251	0.00910589	no	no change
XP_030497358.1	large ribosomal subunit protein uL24z	4720.35	746.926	0.158235	-2.65986	0.0249951	1.60214	yes	high in head
XP_030510889.1	eukaryotic translation initiation factor	6429.19	8922.22	1.38777	0.472766	0.678601	0.168385	no	no change
XP_060962683.1	ATP-dependent Clp protease proteolytic subunit 5, chloroplastic-like	323080	15013.9	0.046471	-4.42752	0.00254086	2.59502	yes	high in head
XP_030508394.2	heterogeneous nuclear ribonucleoprotein 1	69026	3569	0.0517052	-4.27355	0.00463345	2.3341	yes	high in head
XP_030497182.1	translocase of chloroplast 34	6365.95	5547.72	0.871468	-0.19848	0.825768	0.0831419	no	no change
XP_060973697.1	coatomer subunit beta'-2 isoform X1	1375.94	653.442	0.474905	-1.07429	0.514614	0.288518	no	no change
XP_030480926.1	GDSL esterase/lipase At5g45920	30195.1	9486.99	0.31419	-1.67029	0.0995854	1.0018	no	no change
XP_030501188.1	GTP-binding protein YPTM2	4393.53	973.402	0.221553	-2.17427	0.293059	0.533044	no	no change
XP_030504577.2	lipoxygenase 2, chloroplastic	562.699	874.356	1.55386	0.635857	0.3637	0.439257	no	no change
XP_030510309.2	pyruvate kinase, cytosolic isozyme	991.666	1317.1	1.32817	0.409437	0.326337	0.486334	no	no change
XP_060972945.1	alpha-L-arabinofuranosidase 1 isoform X2	524.053	1075.68	2.05262	1.03747	0.268551	0.570973	no	no change
XP_030507170.2	cytochrome c oxidase subunit 6b-1	1.0655e+06	5540.55	0.00519994	-7.58729	0.0109146	1.96199	yes	high in head
XP_030481128.1	uncharacterized protein LOC115698091 isoform X2	559133	13878.9	0.0248221	-5.33223	0.0169758	1.77017	yes	high in head
XP_030500846.2	glutamate--cysteine ligase, chloroplastic	3152.58	9516.96	3.01878	1.59397	0.0913876	1.03911	no	no change
XP_060958391.1	probable splicing factor 3A subunit 1	1468.73	283.869	0.193275	-2.37127	0.04981	1.30268	yes	high in head
XP_030489906.2	arginase 1, mitochondrial	998.383	664.033	0.665109	-0.588338	0.458168	0.338976	no	no change
XP_030483808.2	uncharacterized protein LOC115700389	133274	3632.57	0.0272564	-5.19726	0.107705	0.967765	no	no change
XP_030498670.1	large ribosomal subunit protein uL15x	2936.29	1370.16	0.466629	-1.09965	0.215434	0.666686	no	no change
XP_030496337.1	cysteine desulfurase, mitochondrial	369.98	572.271	1.54676	0.629253	0.0367537	1.4347	yes	high in stalk
XP_030488359.2	nucleosome assembly protein 1;2	3150.29	4625.57	1.4683	0.554147	0.506898	0.29508	no	no change
XP_030510839.1	proteasome subunit alpha type-4	8558.54	1024.43	0.119697	-3.06255	0.191758	0.717246	no	no change
XP_030508361.1	uncharacterized protein LOC115723085	6271.61	1641.21	0.261689	-1.93408	0.280421	0.55219	no	no change
XP_030478494.1	uncharacterized protein LOC115695570	8155.34	2583.28	0.31676	-1.65854	0.35757	0.446639	no	no change
XP_060958182.1	PWWP domain-containing protein 3-like	4578.99	2282.11	0.498386	-1.00466	0.220148	0.657285	no	no change
XP_030500933.2	probable NADH dehydrogenase [ubiquinone] 1 alpha subcomplex subunit 5, mitochondrial	36527.3	30203.3	0.826871	-0.274266	0.854034	0.0685251	no	no change
XP_030489850.1	fasciclin-like arabinogalactan protein 10	8857.92	967.169	0.109187	-3.19513	0.0186641	1.72899	yes	high in head
XP_030496735.1	adenylate kinase 4	30271.2	1040.28	0.0343652	-4.86291	0.157911	0.801587	no	no change
XP_060967929.1	nucleolar protein 56-like	65865	994.797	0.0151036	-6.04897	0.0444345	1.35228	yes	high in head
XP_030498884.2	SAL1 phosphatase	538.851	585.852	1.08722	0.12065	0.780539	0.107606	no	no change
XP_030506761.1	uncharacterized protein LOC115721821	973.683	3994.09	4.10204	2.03634	0.201449	0.695836	no	no change
XP_060959761.1	bark storage protein A isoform X3	11956.8	3070.55	0.256805	-1.96126	0.401622	0.396183	no	no change
XP_060957658.1	pectin acetylesterase 8	2619.13	11284.8	4.3086	2.10722	0.213645	0.670306	no	no change
XP_030507572.2	uncharacterized protein LOC115722493	447.949	4206.29	9.39011	3.23114	0.0743496	1.12872	no	no change
XP_030491414.1	hexokinase-1	1555.74	2301.02	1.47905	0.564673	0.618286	0.208811	no	no change
XP_030506804.1	small ribosomal subunit protein uS19x isoform X2	18842.7	12027.9	0.638333	-0.647619	0.437519	0.359003	no	no change
XP_030478691.2	7-methylxanthosine synthase 1-like	3999.24	2810.52	0.702764	-0.508887	0.637017	0.195849	no	no change
XP_030507931.2	NADH--cytochrome b5 reductase 1	789.609	1315.68	1.66624	0.736596	0.319231	0.495895	no	no change
XP_030504000.2	lon protease homolog 1, mitochondrial	833.999	829.319	0.994389	-0.00811841	0.988789	0.00489631	no	no change
XP_030507532.1	large ribosomal subunit protein uL13w	11890.8	13736.2	1.15519	0.208136	0.796115	0.0990242	no	no change
XP_030484500.1	mitochondrial outer membrane protein porin 4	25620.9	1680.67	0.0655976	-3.93021	0.0164332	1.78428	yes	high in head
XP_030510853.1	nucleoid-associated protein At4g30620, chloroplastic	9130.37	324770	35.5703	5.1526	0.234394	0.630054	no	no change
XP_030497122.2	MLP-like protein 423	8102.17	1053.3	0.130002	-2.9434	0.255964	0.591821	no	no change
XP_030480209.1	small ribosomal subunit protein uS7	538.277	812.629	1.50969	0.594248	0.367231	0.435061	no	no change
XP_030507274.2	3-isopropylmalate dehydrogenase 2, chloroplastic	978.204	791.672	0.809312	-0.305232	0.831094	0.0803497	no	no change
XP_030481746.1	succinate dehydrogenase [ubiquinone] iron-sulfur subunit 2, mitochondrial	3078.01	696.83	0.22639	-2.14312	0.252442	0.597838	no	no change
XP_030486159.2	uncharacterized protein LOC115702854 isoform X2	5019.08	988.502	0.196949	-2.34411	0.217029	0.663482	no	no change
XP_060962641.1	LOW QUALITY PROTEIN: uncharacterized protein LOC115702916	889.804	3894.41	4.37671	2.12985	0.166056	0.779745	no	no change
XP_030504080.2	uncharacterized protein LOC115719256	1614.2	1733.1	1.07366	0.102537	0.811604	0.0906559	no	no change
XP_060970275.1	chaperone protein dnaJ A6, chloroplastic	2111.32	453.862	0.214966	-2.21782	0.181163	0.741931	no	no change
XP_030507263.1	glutamate decarboxylase 1	3853.42	11543	2.99552	1.58281	0.322976	0.49083	no	no change
XP_030483958.2	peptidyl-prolyl cis-trans isomerase CYP38, chloroplastic	1151.64	634.509	0.550961	-0.859978	0.602036	0.220378	no	no change
XP_030506591.2	serrate RNA effector molecule	10538.3	3213.7	0.304955	-1.71333	0.112681	0.948149	no	no change
XP_030481257.1	electron transfer flavoprotein subunit alpha, mitochondrial	4016.05	1037.23	0.258271	-1.95304	0.0957732	1.01876	no	no change
XP_030510133.2	protein EXORDIUM-like 2	466814	6827.85	0.0146265	-6.09527	0.00327639	2.4846	yes	high in head
XP_030504221.2	uncharacterized protein LOC115719357	16860.5	1461.41	0.0866765	-3.52822	0.0929683	1.03167	no	no change
XP_030508487.2	histone-lysine N-methyltransferase, H3 lysine-9 specific SUVH1	459.518	888.44	1.93342	0.951153	0.25125	0.599894	no	no change
XP_060971850.1	monocopper oxidase-like protein SKU5 isoform X1	7446.54	1951.6	0.262082	-1.93191	0.165241	0.781881	no	no change
XP_030490783.2	glycine dehydrogenase (decarboxylating), mitochondrial	5766.33	1340.98	0.232553	-2.10437	0.143346	0.843616	no	no change
XP_030508334.1	large ribosomal subunit protein eL21x/eL21w	28248	22052	0.780657	-0.357239	0.672283	0.172448	no	no change
XP_030493262.1	small ribosomal subunit protein RACK1	3152.96	3061.85	0.971105	-0.0423006	0.970646	0.0129393	no	no change
XP_060960340.1	uncharacterized protein LOC115722613 isoform X2	36780.6	4538.52	0.123394	-3.01865	0.0180538	1.74343	yes	high in head
XP_030508511.1	14 kDa zinc-binding protein	362413	4992.97	0.013777	-6.18159	0.0119477	1.92271	yes	high in head
XP_030488808.2	aspartyl protease family protein 2	25619.3	1534.97	0.0599146	-4.06095	0.0400487	1.39741	yes	high in head
XP_030504189.1	large ribosomal subunit protein uL11x	189313	22194.7	0.117238	-3.09248	0.0224078	1.6496	yes	high in head
XP_030507596.1	stem-specific protein TSJT1	9486.5	548.061	0.0577727	-4.11347	0.0334297	1.47587	yes	high in head
XP_060966471.1	DNA damage-repair/toleration protein DRT102-like	1741.13	3654.89	2.09915	1.06981	0.0771542	1.11264	no	no change
XP_030507726.2	aspartate--tRNA ligase 2, cytoplasmic	833.623	357.354	0.428676	-1.22204	0.314624	0.502208	no	no change
XP_060970801.1	glutamate--glyoxylate aminotransferase 2	7594.44	1124.74	0.1481	-2.75535	0.269974	0.568678	no	no change
XP_030507432.2	probable methionine--tRNA ligase	761.893	936.159	1.22873	0.297166	0.696601	0.157016	no	no change
XP_030506108.2	coniferyl alcohol acyltransferase	839.49	933.843	1.11239	0.153667	0.77123	0.112816	no	no change
XP_030494387.1	uncharacterized protein LOC115710184	1500.04	790.983	0.527308	-0.923281	0.277874	0.556152	no	no change
XP_060960087.1	3-oxo-Delta(4,5)-steroid 5-beta-reductase	1510.23	1058.2	0.700686	-0.51316	0.675492	0.17038	no	no change
XP_060967783.1	leucine-rich repeat extensin-like protein 2 isoform X3	56682.2	1080.82	0.019068	-5.7127	0.0278615	1.555	yes	high in head
XP_060962524.1	L-arabinokinase	22612.4	8008.18	0.354151	-1.49756	0.529606	0.276047	no	no change
XP_060963389.1	cysteine proteinase inhibitor-like	2297.44	511.642	0.222701	-2.16682	0.0773262	1.11167	no	no change
XP_060965942.1	KH domain-containing protein HEN4 isoform X1	810.875	1781.11	2.19653	1.13523	0.341765	0.466273	no	no change
XP_060966170.1	10 kDa chaperonin, mitochondrial-like	7124.65	2445.4	0.343231	-1.54275	0.41607	0.380833	no	no change
YP_009243676.1	NADH dehydrogenase subunit 7 (mitochondrion)	6697.8	1175.59	0.175519	-2.5103	0.263069	0.579931	no	no change
XP_030495459.1	glucose-6-phosphate isomerase 1, chloroplastic	6160.36	3287.94	0.533725	-0.905832	0.179088	0.746933	no	no change
XP_030503638.2	flowering locus K homology domain isoform X1	251.787	139.308	0.553277	-0.853927	0.232003	0.634507	no	no change
XP_060959582.1	probable aspartic proteinase GIP2	14549.4	2646.62	0.181905	-2.45874	0.109264	0.961525	no	no change
XP_030486104.1	ankyrin repeat domain-containing protein 2A	75420.8	7568.33	0.100348	-3.31691	0.00381749	2.41822	yes	high in head
XP_030501534.2	probable fructokinase-7	3181.81	754.275	0.237058	-2.07669	0.0668337	1.175	no	no change
XP_030511212.1	large ribosomal subunit protein eL22z	828	214.934	0.259583	-1.94573	0.0734955	1.13374	no	no change
XP_030492113.1	phosphoribosylformylglycinamidine cyclo-ligase, chloroplastic	291.363	334.638	1.14853	0.199784	0.796803	0.098649	no	no change
XP_030490571.1	DEAD-box ATP-dependent RNA helicase 20	1263.12	1450.49	1.14834	0.199554	0.672952	0.172016	no	no change
XP_060973263.1	uncharacterized protein LOC133038854	25492.1	4506.37	0.176776	-2.50001	0.0414671	1.3823	yes	high in head
XP_060967214.1	3-oxoacyl-[acyl-carrier-protein] reductase 4-like	385820	808327	2.09509	1.06701	0.577245	0.23864	no	no change
XP_030483143.1	large ribosomal subunit protein uL5 isoform X2	7383.56	2198.41	0.297744	-1.74785	0.178492	0.748381	no	no change
XP_030493187.2	thiosulfate/3-mercaptopyruvate sulfurtransferase 1, mitochondrial	17702.7	2859.04	0.161503	-2.63036	0.0781267	1.1072	no	no change
XP_060958838.1	heat shock 70 kDa protein 17	3062	1728.71	0.564568	-0.824781	0.320599	0.494038	no	no change
XP_030496356.2	probable xyloglucan endotransglucosylase/hydrolase protein 6	13573.2	9301.86	0.685311	-0.545168	0.54416	0.264274	no	no change
XP_030488269.2	metacaspase-4	7347.66	555.973	0.0756667	-3.7242	0.29144	0.53545	no	no change
XP_060966560.1	protein RETICULATA-RELATED 4, chloroplastic-like	2289.26	4505.52	1.96811	0.976811	0.411508	0.385622	no	no change
XP_060964706.1	peroxidase 4-like	2922.09	742.118	0.253968	-1.97728	0.242945	0.614492	no	no change
XP_030488330.2	nuclear transport factor 2 isoform X2	2028.63	725.233	0.357499	-1.48399	0.0116593	1.93333	yes	high in head
XP_030488527.1	cytochrome c oxidase subunit 5b-1, mitochondrial	321553	4194.29	0.0130439	-6.26048	0.00308319	2.511	yes	high in head
XP_030486771.1	heat shock 70 kDa protein, mitochondrial	3969.73	10949.4	2.75823	1.46374	0.274254	0.561848	no	no change
XP_030480390.2	very-long-chain enoyl-CoA reductase	864.141	2602.46	3.01162	1.59054	0.0129291	1.88843	yes	high in stalk
XP_030496863.1	chlorophyll a-b binding protein 151, chloroplastic	1211.21	6790.47	5.60633	2.48706	0.429525	0.367011	no	no change
XP_030483057.1	rRNA 2'-O-methyltransferase fibrillarin 1	340.773	0	INF	INF	0.0154659	1.81063	yes	high in head
XP_030503529.1	aquaporin PIP2-2	1783.68	132.798	0.0744514	-3.74756	0.152992	0.81533	no	no change
XP_060966465.1	small ribosomal subunit protein eS24z-like isoform X1	750.856	3365.75	4.48254	2.16432	0.366824	0.435542	no	no change
XP_030484583.2	subtilisin-like protease SBT3.11	1.26089e+06	5430.44	0.00430684	-7.85916	0.0124203	1.90587	yes	high in head
XP_060957730.1	cytochrome c	660366	2218.06	0.00335884	-8.21782	0.00745309	2.12766	yes	high in head
XP_030488705.2	brefeldin A-inhibited guanine nucleotide-exchange protein 5	3727.28	6356.92	1.70551	0.770207	0.437706	0.358818	no	no change
XP_030484070.1	outer envelope pore protein 24A, chloroplastic isoform X2	7624.88	3624.27	0.475321	-1.07302	0.314898	0.50183	no	no change
XP_030485515.1	protein RETICULATA-RELATED 3, chloroplastic	11815.8	6985.79	0.591227	-0.758216	0.446833	0.349855	no	no change
XP_030491122.1	putative MO25-like protein At5g47540	1603.66	3385.74	2.11125	1.0781	0.36295	0.440153	no	no change
XP_030504672.1	large ribosomal subunit protein eL18y	9029.37	519.898	0.0575785	-4.11833	0.174274	0.758768	no	no change
XP_030486057.1	histone H2AX	92671.3	3122.27	0.0336918	-4.89146	0.00483735	2.31539	yes	high in head
XP_030496352.1	malate dehydrogenase, glyoxysomal	9369.23	1259.22	0.1344	-2.8954	0.270418	0.567965	no	no change
XP_030488253.2	dolichyl-diphosphooligosaccharide--protein glycosyltransferase subunit 1B	4663.48	4432.96	0.95057	-0.0731355	0.946921	0.023686	no	no change
XP_030498420.2	bifunctional 3-dehydroquinate dehydratase/shikimate dehydrogenase, chloroplastic	6411.77	2806.35	0.437687	-1.19203	0.340365	0.468055	no	no change
XP_030510585.1	14-3-3-like protein 16R	5628.98	1320.55	0.234598	-2.09174	0.253581	0.595883	no	no change
XP_060958134.1	nuclear localization sequence-binding protein	39658.3	8497.57	0.21427	-2.2225	0.193012	0.714416	no	no change
XP_060967168.1	large ribosomal subunit protein eL8y isoform X1	3829.04	7138.39	1.86428	0.898617	0.512143	0.290609	no	no change
YP_009243650.1	NADH dehydrogenase subunit 9 (mitochondrion)	6436.91	11705	1.81842	0.862684	0.458852	0.338327	no	no change
XP_030482931.1	large ribosomal subunit protein uL2z-like	2225.64	3213.86	1.44401	0.530086	0.599993	0.221854	no	no change
XP_060965982.1	succinate dehydrogenase subunit 6, mitochondrial	486817	16900.8	0.0347169	-4.84822	0.0042767	2.36889	yes	high in head
XP_030498898.2	1-aminocyclopropane-1-carboxylate oxidase homolog 1	3240.3	1184.99	0.365705	-1.45125	0.254324	0.594612	no	no change
XP_030495485.2	L-galactono-1,4-lactone dehydrogenase, mitochondrial	9143.83	2077.2	0.227169	-2.13816	0.38068	0.41944	no	no change
XP_030508261.2	probable aspartic proteinase GIP2	19002.6	764.455	0.0402289	-4.63562	0.0668034	1.1752	no	no change
XP_030504068.2	protein PLASTID TRANSCRIPTIONALLY ACTIVE 16, chloroplastic	3374.91	4025.97	1.19291	0.254488	0.553463	0.256911	no	no change
XP_030508231.2	protein SLOW GREEN 1, chloroplastic	33168.3	2136.43	0.0644118	-3.95653	0.00348806	2.45742	yes	high in head
XP_060964019.1	peptidyl-prolyl cis-trans isomerase-like	101240	7146.25	0.0705875	-3.82444	0.00248504	2.60467	yes	high in head
XP_030492619.2	cycloartenol synthase 2	2062.56	2210.52	1.07173	0.0999471	0.850819	0.0701627	no	no change
XP_030510594.1	uncharacterized protein LOC115725280	10880.6	11099.4	1.02011	0.0287275	0.980821	0.00841042	no	no change
XP_030480071.1	photosystem I reaction center subunit III, chloroplastic	1107.8	1722.62	1.55499	0.636906	0.31387	0.503251	no	no change
XP_030482716.2	heat shock protein 90-6, mitochondrial	12135.3	23421.5	1.93003	0.948623	0.651112	0.186344	no	no change
XP_060960308.1	probable O-methyltransferase 3	1592.67	692.251	0.434647	-1.20208	0.326973	0.485488	no	no change
XP_030498687.1	reactive Intermediate Deaminase A, chloroplastic	33099.4	1532.66	0.0463048	-4.4327	0.00698015	2.15614	yes	high in head
XP_060962896.1	cytochrome P450 81Q32-like	3721.43	15580.6	4.18673	2.06582	0.107185	0.969867	no	no change
XP_030510335.1	transmembrane 9 superfamily member 1	3906.38	4169.98	1.06748	0.0942097	0.914754	0.0386956	no	no change
XP_060967996.1	peroxisomal membrane protein PEX14	5562.07	2311.17	0.415524	-1.267	0.0813312	1.08974	no	no change
XP_060970594.1	ADP,ATP carrier protein 1, mitochondrial	6710.54	8659.2	1.29039	0.367804	0.61436	0.211577	no	no change
NP_001384869.1	naringenin-chalcone synthase	15068.4	21209.7	1.40756	0.493197	0.695737	0.157555	no	no change
XP_030490176.2	clustered mitochondria protein	3077.17	4558.47	1.48138	0.566946	0.561568	0.250598	no	no change
XP_030490013.2	cucumisin	723.677	729.176	1.0076	0.0109216	0.988034	0.00522829	no	no change
XP_030498855.1	uncharacterized protein LOC115714328	4128.1	6341.72	1.53623	0.619398	0.307971	0.51149	no	no change
XP_030503624.2	uncharacterized protein At5g49945	8280.66	1519.83	0.183539	-2.44584	0.0564339	1.24846	no	no change
XP_030499738.2	probable glucan 1,3-alpha-glucosidase	772.388	761.068	0.985344	-0.0213001	0.985616	0.00629246	no	no change
XP_030488449.2	nuclear pore complex protein NUP50A	6675.71	59.2033	0.00886847	-6.8171	0.0851232	1.06995	no	no change
XP_030480201.1	glycolate oxidase 1 isoform X2	2731.7	2855.91	1.04547	0.0641533	0.940475	0.0266527	no	no change
XP_060960082.1	protein transport protein SEC24 C	6151.55	1159.95	0.188563	-2.40688	0.283283	0.547779	no	no change
XP_030505773.1	peptidyl-prolyl cis-trans isomerase CYP19-3	91102.3	1116.49	0.0122553	-6.35045	0.00620475	2.20728	yes	high in head
XP_030500544.2	bifunctional pinoresinol-lariciresinol reductase 2-like isoform X1	3681.84	1550.44	0.421104	-1.24775	0.132758	0.876938	no	no change
XP_030500635.1	large ribosomal subunit protein eL15y	2720.07	18930.2	6.95944	2.79897	0.0362676	1.44048	yes	high in stalk
XP_030482939.1	outer envelope pore protein 16-3, chloroplastic/mitochondrial	164197	46770.2	0.284842	-1.81177	0.0747978	1.12611	no	no change
XP_030496825.1	thioredoxin-like protein Clot	243845	31482.6	0.129109	-2.95334	0.00724884	2.13973	yes	high in head
XP_060971767.1	chalcone--flavanone isomerase	13599.6	4283.24	0.314953	-1.66679	0.10102	0.995593	no	no change
XP_030485037.1	ubiquitin-conjugating enzyme E2 variant 1C	10085.9	8301.18	0.823048	-0.280952	0.826736	0.0826334	no	no change
XP_030481961.2	polygalacturonase inhibitor	403.213	679.869	1.68613	0.753714	0.480375	0.31842	no	no change
XP_030481875.1	uncharacterized protein LOC115698824	4353.1	1922.54	0.441648	-1.17903	0.129428	0.887972	no	no change
XP_030499610.1	mitochondrial import receptor subunit TOM20	601.936	0	INF	INF	0.0516496	1.28693	no	no change
XP_030494551.1	eukaryotic translation initiation factor 4G	1837.04	779.864	0.424523	-1.23609	0.251807	0.598933	no	no change
XP_030502211.1	small ribosomal subunit protein eS10z	4140.61	1585.9	0.383012	-1.38454	0.406701	0.390725	no	no change
XP_030480496.2	GDSL esterase/lipase At1g29670	4367.1	2310.76	0.529128	-0.918311	0.600685	0.221353	no	no change
XP_030485103.2	glutaredoxin	1.56759e+06	10182.8	0.00649584	-7.26627	0.018324	1.73698	yes	high in head
XP_030498612.1	glutathione S-transferase	8815.14	264.603	0.0300168	-5.05808	0.339969	0.46856	no	no change
XP_030508207.1	NADH dehydrogenase [ubiquinone] 1 alpha subcomplex subunit 13-B	45291.2	986.623	0.021784	-5.52059	0.00241342	2.61737	yes	high in head
XP_030503856.1	ATP-citrate synthase alpha chain protein 2	2363.07	1288.48	0.545258	-0.87499	0.235242	0.628485	no	no change
XP_030489087.2	probable glutathione S-transferase	1344.34	138.091	0.10272	-3.28321	0.00485198	2.31408	yes	high in head
XP_060967803.1	dynamin-related protein 3A isoform X2	2746.75	9902.05	3.605	1.85	0.338966	0.469843	no	no change
XP_030491444.2	GDSL esterase/lipase APG	561.475	2389.99	4.25664	2.08971	0.205612	0.686952	no	no change
XP_030504381.2	histone H1.2	1529.52	1442.07	0.942827	-0.0849355	0.918018	0.0371488	no	no change
XP_030499486.2	acyl-acyl carrier protein thioesterase TE3, chloroplastic	470.914	430.437	0.914047	-0.12966	0.840876	0.0752679	no	no change
XP_030494497.2	glycine-rich RNA-binding protein blt801	1.16149e+06	16162.7	0.0139155	-6.16716	0.00772011	2.11238	yes	high in head
XP_030496764.1	eukaryotic translation initiation factor 2 subunit alpha homolog	1558.3	1485.63	0.953364	-0.0689004	0.948644	0.0228967	no	no change
XP_060973225.1	glucose-6-phosphate/phosphate translocator 1, chloroplastic-like isoform X2	1151.62	2143.86	1.86161	0.896548	0.183027	0.737485	no	no change
XP_030499168.1	uncharacterized protein At5g48480	65516.2	14150	0.215978	-2.21105	0.00587566	2.23094	yes	high in head
XP_030482475.2	transcription factor PRE6	53862.5	7309.74	0.135711	-2.88139	0.0648546	1.18806	no	no change
XP_060963766.1	translocon-associated protein subunit alpha	719.649	917.814	1.27536	0.350908	0.560642	0.251314	no	no change
XP_030511191.1	grpE protein homolog 2, mitochondrial isoform X2	1991.72	0	INF	INF	0.155542	0.808152	no	no change
XP_030489934.1	chlorophyll a-b binding protein CP29.3, chloroplastic	1943.39	902.024	0.464149	-1.10734	0.55041	0.259313	no	no change
XP_030490485.1	probable lactoylglutathione lyase, chloroplastic	4209.29	345.114	0.0819887	-3.60843	0.0435737	1.36078	yes	high in head
XP_030489561.2	serrate RNA effector molecule	4243.18	1129.54	0.266201	-1.90941	0.304368	0.516601	no	no change
XP_060974829.1	thioredoxin O2, mitochondrial isoform X2	167896	21634.7	0.128857	-2.95615	0.0211759	1.67416	yes	high in head
XP_030495383.2	uncharacterized protein LOC115711197	2789.56	3355.34	1.20282	0.26642	0.227916	0.642226	no	no change
XP_060970013.1	K(+) efflux antiporter 2, chloroplastic	235655	10197.7	0.0432741	-4.53035	0.0755639	1.12169	no	no change
XP_030484520.2	uncharacterized protein LOC115700980	17255.5	4554.67	0.263955	-1.92163	0.1039	0.983386	no	no change
XP_030497093.2	110 kDa U5 small nuclear ribonucleoprotein component CLO	1370.92	1352.35	0.986456	-0.0196739	0.964822	0.0155527	no	no change
XP_030501064.2	protein SAR DEFICIENT 4	3202.3	6678.14	2.08542	1.06034	0.24865	0.604412	no	no change
XP_030507565.2	clathrin light chain 1	4444.19	6264.06	1.40949	0.495177	0.586499	0.231733	no	no change
XP_030483150.1	elongation factor 1-gamma	2007.63	5491.52	2.73532	1.45171	0.275951	0.559169	no	no change
XP_030504599.1	asparagine synthetase [glutamine-hydrolyzing] 1	1600.1	1509.31	0.943258	-0.0842756	0.891727	0.0497683	no	no change
XP_030480297.1	serine hydroxymethyltransferase 3, chloroplastic	4079.08	1304.95	0.319914	-1.64424	0.170617	0.767979	no	no change
XP_030482877.2	uncharacterized protein LOC115699547	821.393	3338.04	4.06388	2.02286	0.134418	0.871542	no	no change
XP_030482867.2	protein trichome birefringence-like 43	940.73	766.289	0.814569	-0.295892	0.760523	0.118888	no	no change
XP_030480122.2	uncharacterized protein LOC115697315	290.095	2278.28	7.85356	2.97335	0.111606	0.952313	no	no change
XP_030501090.2	proteasome subunit beta type-4	90947	17360.3	0.190884	-2.38923	0.0497862	1.30289	yes	high in head
XP_030507252.1	probable acylpyruvase FAHD1, mitochondrial	236026	5108.68	0.0216446	-5.52985	0.00551934	2.25811	yes	high in head
XP_030481749.1	UDP-sugar pyrophosphorylase isoform X2	1381.08	45797	33.1602	5.05138	0.185818	0.730911	no	no change
XP_030506265.1	GLABROUS1 enhancer-binding protein-like	4318.5	5864.6	1.35802	0.441505	0.500252	0.300811	no	no change
XP_030477674.1	large ribosomal subunit protein P3	415629	18843.2	0.0453367	-4.46318	0.00589527	2.2295	yes	high in head
XP_030493314.2	cell division protein FtsZ homolog 2-2, chloroplastic	730.824	34469.6	47.1653	5.55965	0.394313	0.404159	no	no change
XP_030478857.1	dirigent protein 19-like	1.25717e+06	85716.3	0.0681821	-3.87446	0.00526639	2.27849	yes	high in head
XP_060973336.1	probable CoA ligase CCL8	3524.75	1023.96	0.290505	-1.78336	0.101994	0.991424	no	no change
XP_030510628.2	thioredoxin H-type	11835.6	3787.46	0.320007	-1.64382	0.370049	0.431741	no	no change
XP_060967210.1	large ribosomal subunit protein uL22 isoform X1	856.519	1128.9	1.31801	0.398359	0.440306	0.356246	no	no change
XP_030498277.2	uncharacterized protein LOC115713933	546.406	1838.72	3.36512	1.75066	0.140389	0.852667	no	no change
XP_030488436.2	methyl-CpG-binding domain-containing protein 11	30331.1	5460.21	0.18002	-2.47377	0.126013	0.899584	no	no change
XP_060969999.1	MICOS complex subunit MIC60, mitochondrial	29707.4	3661.87	0.123265	-3.02017	0.00473785	2.32442	yes	high in head
XP_060969835.1	ribulose bisphosphate carboxylase large chain	2725.32	2187.56	0.802683	-0.317098	0.741872	0.129671	no	no change
XP_030507465.2	phloretin 4'-O-glucosyltransferase	6436.37	5407.06	0.840079	-0.251403	0.646287	0.189574	no	no change
XP_030498820.1	photosynthetic NDH subunit of lumenal location 5, chloroplastic isoform X2	39663.6	3127.75	0.078857	-3.66462	0.0641672	1.19269	no	no change
XP_030488821.2	probable inactive purple acid phosphatase 29	90337.6	3731.93	0.0413109	-4.59733	0.053028	1.27549	no	no change
XP_030482465.1	THO complex subunit 4D	2342.17	5638.12	2.40722	1.26737	0.345382	0.4617	no	no change
XP_030491130.2	cysteine proteinase inhibitor 1	52785.1	1849.52	0.0350386	-4.83491	0.076063	1.11883	no	no change
XP_030493288.2	diaminopimelate epimerase, chloroplastic	6910.14	3724.59	0.539004	-0.891631	0.492551	0.307548	no	no change
XP_030507287.1	translationally-controlled tumor protein homolog	2087.31	743.137	0.356027	-1.48994	0.169982	0.769596	no	no change
XP_030505715.2	methyl-CpG-binding domain-containing protein 11 isoform X2	492.937	75.3958	0.152952	-2.70885	0.0352975	1.45226	yes	high in head
XP_030508782.1	stress-response A/B barrel domain-containing protein HS1	23181.4	1477.39	0.0637317	-3.97185	0.188768	0.724072	no	no change
XP_030501523.2	uncharacterized protein LOC115716765	834.544	1187.68	1.42315	0.509085	0.647287	0.188903	no	no change
XP_030489546.2	copper transport protein ATX1	102929	1394.57	0.0135488	-6.20569	0.00878136	2.05644	yes	high in head
XP_030500766.2	reticulon-like protein B4	2795.99	1040.57	0.372166	-1.42598	0.479483	0.319227	no	no change
XP_030479907.2	uncharacterized protein Os08g0359500	227.952	0	INF	INF	0.0569818	1.24426	no	no change
XP_030484161.2	glucan endo-1,3-beta-glucosidase 7	2997.88	4226.22	1.40974	0.495426	0.757373	0.12069	no	no change
XP_030479951.2	UBP1-associated protein 2C	1789.62	3306.29	1.84748	0.885562	0.284784	0.545484	no	no change
XP_060969250.1	ferredoxin, root R-B1	197164	1776.73	0.00901141	-6.79403	0.00177871	2.74989	yes	high in head
XP_030500945.2	CYP enzymes assisting alcohol dehydrogenase	4404.48	336.721	0.0764497	-3.70935	0.00730599	2.13632	yes	high in head
XP_030505978.2	uncharacterized protein LOC115720909	276.137	484.704	1.7553	0.811719	0.122144	0.913129	no	no change
XP_030484014.1	small ribosomal subunit protein eS28	11759.8	4510.25	0.383533	-1.38258	0.160338	0.794964	no	no change
XP_060958444.1	dolichyl-diphosphooligosaccharide--protein glycosyltransferase subunit STT3B	668.826	1517.75	2.26928	1.18223	0.341496	0.466614	no	no change
XP_030484669.1	pyrroline-5-carboxylate reductase	29575.3	8670.1	0.293154	-1.77027	0.0838118	1.07669	no	no change
XP_030510208.1	probable protein phosphatase 2C 9	407.515	337.541	0.82829	-0.271791	0.71248	0.147227	no	no change
XP_060964814.1	sulfite reductase [ferredoxin], chloroplastic-like	9073.4	2791.73	0.307682	-1.70049	0.198001	0.703333	no	no change
XP_060960895.1	WD-40 repeat-containing protein MSI4	304.929	166.474	0.545943	-0.873178	0.4773	0.321209	no	no change
XP_030491129.2	kunitz type trypsin inhibitor 104	56119.5	254.576	0.00453632	-7.78426	0.0134775	1.87039	yes	high in head
XP_060971210.1	myrcene synthase, chloroplastic-like	1716.13	171.088	0.0996937	-3.32635	0.123421	0.90861	no	no change
XP_030507760.2	probable aldo-keto reductase 2	682.869	2411.34	3.53118	1.82015	0.213353	0.670902	no	no change
XP_030503398.2	uncharacterized protein LOC115718717	3061.2	11236.3	3.67056	1.876	0.220308	0.656969	no	no change
XP_060958931.1	aspartic proteinase A1	4339.64	14501.1	3.34155	1.74052	0.113141	0.946381	no	no change
XP_030504010.1	superoxide dismutase [Cu-Zn] isoform X2	38517.9	1269.6	0.0329613	-4.92308	0.0837477	1.07703	no	no change
XP_030479786.1	histidine--tRNA ligase, cytoplasmic	1070.77	1543.02	1.44103	0.527104	0.419265	0.377511	no	no change
XP_030493267.2	eukaryotic translation initiation factor 5B	702.52	614.497	0.874703	-0.193134	0.824383	0.0838712	no	no change
XP_030506926.2	ferritin-like catalase Nec2	12409.4	1127.63	0.0908691	-3.46007	0.22515	0.647528	no	no change
XP_060966378.1	serine/threonine protein phosphatase 2A regulatory subunit B''beta-like	3645.28	8776	2.40749	1.26753	0.222184	0.653286	no	no change
XP_030507107.2	stem-specific protein TSJT1	3914.48	1431.56	0.36571	-1.45123	0.154488	0.811106	no	no change
YP_009243659.1	cytochrome c oxidase subunit 2 (mitochondrion)	3668.1	7866.2	2.14449	1.10064	0.158271	0.800598	no	no change
XP_030489798.1	large ribosomal subunit protein eL36y	3794.82	1389.98	0.366284	-1.44896	0.25821	0.588027	no	no change
XP_060962826.1	cysteine proteinase mucunain isoform X1	33647.4	1363.89	0.0405347	-4.6247	0.0341796	1.46623	yes	high in head
XP_060963158.1	uncharacterized protein LOC133032771	5280.48	518.829	0.0982543	-3.34734	0.0680385	1.16725	no	no change
XP_060970787.1	serine/arginine-rich splicing factor RSZ21 isoform X1	2881.36	372.182	0.129169	-2.95267	0.161775	0.791089	no	no change
XP_030488549.2	late embryogenesis abundant protein 2-like	698338	19888.7	0.0284801	-5.1339	0.0124777	1.90387	yes	high in head
XP_030496922.1	nuclear transport factor 2B	138397	23305.8	0.168398	-2.57005	0.00670135	2.17384	yes	high in head
XP_030507181.2	thylakoid lumenal 29 kDa protein, chloroplastic	897.849	5921.9	6.59565	2.72152	0.181895	0.74018	no	no change
XP_030505827.2	GDSL esterase/lipase LTL1	31932.3	19215.5	0.601759	-0.732741	0.454371	0.342589	no	no change
XP_060957793.1	large ribosomal subunit protein eL33w	701.785	230.54	0.328505	-1.60601	0.0233928	1.63092	yes	high in head
XP_030495565.1	probable inactive purple acid phosphatase 27	32723.6	3416.8	0.104414	-3.25961	0.0230745	1.63687	yes	high in head
XP_030501844.1	large ribosomal subunit protein P2y	336939	14049.7	0.041698	-4.58388	0.00985941	2.00615	yes	high in head
XP_030496638.1	uncharacterized protein LOC115712495	1747.72	2628.43	1.50392	0.588726	0.406779	0.390641	no	no change
XP_030503848.1	REF/SRPP-like protein At3g05500	1118.02	751.389	0.672072	-0.573313	0.492063	0.307979	no	no change
XP_030480849.1	uncharacterized protein LOC115697845	3276.14	2312.66	0.705909	-0.502447	0.682991	0.165585	no	no change
XP_030490597.1	ferritin-3, chloroplastic	1372.33	1625.92	1.18479	0.24463	0.832007	0.0798729	no	no change
XP_030483852.2	nodulin-related protein 2	21820	2912.61	0.133483	-2.90527	0.233513	0.631689	no	no change
XP_030499543.2	2-methylene-furan-3-one reductase	801.707	910.85	1.13614	0.184139	0.813713	0.0895288	no	no change
XP_030489306.1	binding partner of ACD11 1	28154.1	3685.43	0.130902	-2.93344	0.0978619	1.00939	no	no change
XP_030481679.2	AP-2 complex subunit alpha-1 isoform X2	2636.94	3574.68	1.35561	0.438947	0.66427	0.177655	no	no change
XP_030510942.1	bifunctional protein FolD 2	2886.33	3606.56	1.24953	0.321383	0.801343	0.0961816	no	no change
XP_030506307.1	uncharacterized protein LOC115721190	4821.01	103.048	0.0213747	-5.54795	0.0450386	1.34642	yes	high in head
XP_030483137.1	isocitrate dehydrogenase [NADP]	1436.81	6996.72	4.86961	2.28381	0.162846	0.788222	no	no change
XP_060970975.1	pre-mRNA-processing factor 39-1 isoform X3	4819.77	522.895	0.10849	-3.20437	0.262594	0.580715	no	no change
XP_060959614.1	uncharacterized protein LOC115706092 isoform X2	1216.99	817.837	0.672019	-0.573427	0.542898	0.265282	no	no change
XP_060963628.1	cytochrome b5-like	154547	8055.83	0.0521255	-4.26187	0.0145788	1.83628	yes	high in head
XP_030508139.1	proteasome subunit alpha type-3	416.422	624.888	1.50061	0.585551	0.486228	0.31316	no	no change
XP_060960515.1	dihydroorotate dehydrogenase (quinone), mitochondrial	1471.92	1733.62	1.1778	0.236095	0.464087	0.3334	no	no change
XP_030484584.1	phosphoenolpyruvate carboxylase, housekeeping isozyme	1925.73	583.321	0.30291	-1.72304	0.156082	0.806646	no	no change
XP_060961400.1	flavanone 3-dioxygenase-like	10006.1	6209.96	0.620617	-0.688226	0.633758	0.198077	no	no change
XP_030501460.1	3-isopropylmalate dehydratase small subunit 1	18979.9	4669.64	0.24603	-2.02309	0.454763	0.342215	no	no change
XP_030490292.2	probable NADH dehydrogenase [ubiquinone] 1 alpha subcomplex subunit 12	7513.5	912.546	0.121454	-3.04152	0.218634	0.660282	no	no change
XP_030499479.2	aldehyde dehydrogenase family 2 member B7, mitochondrial	871.613	3174.27	3.64184	1.86467	0.231452	0.635538	no	no change
XP_060970847.1	photosystem II protein D1	3123.17	1495.63	0.478881	-1.06226	0.228435	0.641238	no	no change
XP_030500769.1	V-type proton ATPase subunit E	319.018	174.032	0.545524	-0.874286	0.253329	0.596315	no	no change
XP_030499282.1	uncharacterized protein LOC115714671	22793.2	31110	1.36488	0.448773	0.815573	0.0885371	no	no change
XP_030499645.2	epidermis-specific secreted glycoprotein EP1-like	171469	1735.9	0.0101237	-6.62612	0.0188192	1.7254	yes	high in head
XP_030500553.2	probable CoA ligase CCL9	1669.39	855.194	0.512278	-0.965001	0.425301	0.371303	no	no change
XP_030484734.1	peroxisomal and mitochondrial division factor 1	124233	763.544	0.00614604	-7.34613	0.0207951	1.68204	yes	high in head
XP_030481021.1	large ribosomal subunit protein eL38z/eL38y	1337.58	1411.91	1.05557	0.0780195	0.765213	0.116218	no	no change
XP_030481754.1	KH domain-containing protein HEN4	5614.49	13453.7	2.39625	1.26078	0.257049	0.589984	no	no change
XP_060963929.1	L-ascorbate peroxidase 3-like isoform X2	4470.02	3348.02	0.748995	-0.416972	0.71529	0.145518	no	no change
XP_030508594.2	uncharacterized protein LOC115723296	1092.28	551.269	0.504696	-0.986512	0.234538	0.629787	no	no change
XP_030491466.2	aspartyl protease family protein At5g10770	2610.17	441.409	0.169111	-2.56396	0.0652799	1.18522	no	no change
XP_030484088.2	uncharacterized protein LOC115700619	92899.6	11886.2	0.127946	-2.96639	0.101079	0.995339	no	no change
XP_030485940.1	26S proteasome non-ATPase regulatory subunit 4 homolog	38911.7	3612.02	0.0928261	-3.42933	2.05879e-05	4.68639	yes	high in head
XP_030486816.2	fatty-acid-binding protein 1	787.774	210.637	0.267383	-1.90302	0.221774	0.65409	no	no change
XP_030508592.1	alpha-galactosidase 1	25722.2	725.829	0.028218	-5.14724	0.200821	0.69719	no	no change
XP_030489755.1	large ribosomal subunit protein uL29	1768.98	2712.59	1.53342	0.616751	0.641229	0.192987	no	no change
XP_030506363.1	ubiquitin-fold modifier 1	375080	784.205	0.00209076	-8.90175	0.0132753	1.87696	yes	high in head
XP_030494030.1	large ribosomal subunit protein uL15x	2751.27	1673.71	0.60834	-0.717049	0.62171	0.206412	no	no change
XP_030493535.2	uncharacterized protein LOC115709549 isoform X2	2157.22	619.941	0.287379	-1.79897	0.0887968	1.0516	no	no change
XP_060962550.1	uncharacterized protein LOC115709861 isoform X2	334.399	335.212	1.00243	0.00350478	0.994547	0.00237479	no	no change
XP_030508518.2	uncharacterized protein LOC115723225	4044.78	5004.43	1.23726	0.307144	0.686486	0.163368	no	no change
XP_030480650.2	non-specific lipid-transfer protein 1	776415	8948.47	0.0115254	-6.43904	0.0898481	1.04649	no	no change
XP_030481049.1	probable glutathione S-transferase	225.448	4194.51	18.6053	4.21764	0.0763688	1.11708	no	no change
XP_030497170.1	uncharacterized protein LOC115712894	1044.77	934.772	0.894713	-0.160504	0.844492	0.0734042	no	no change
XP_030491082.1	SNW/SKI-interacting protein A	977.01	492.763	0.504358	-0.98748	0.442274	0.354308	no	no change
XP_060959644.1	ferritin-like catalase Nec2	23655	1995.57	0.0843617	-3.56727	0.103127	0.986627	no	no change
XP_030498516.1	SKP1-like protein 1A	3519.8	1093.27	0.310606	-1.68684	0.202127	0.694375	no	no change
XP_060958533.1	uncharacterized protein LOC115699391	1789.91	4215.8	2.35531	1.23592	0.0505766	1.29605	no	no change
XP_030489106.1	small ribosomal subunit protein eS25y	1610.33	3590.47	2.22965	1.15682	0.106464	0.972797	no	no change
XP_030498816.1	carbamoyl-phosphate synthase small chain, chloroplastic	1965.45	907.374	0.461662	-1.11509	0.0815179	1.08875	no	no change
XP_030477701.1	cucumber peeling cupredoxin	149267	3875.88	0.025966	-5.26723	0.00616692	2.20993	yes	high in head
XP_030510288.2	DEK domain-containing chromatin-associated protein 3	2687.65	442.976	0.164819	-2.60104	0.218156	0.661232	no	no change
XP_030494930.1	10 kDa chaperonin 1, chloroplastic	60607.5	2961.06	0.0488563	-4.35531	0.0278462	1.55523	yes	high in head
XP_030507771.1	large ribosomal subunit protein uL14x/uL14z/uL14y	8760.11	1076.76	0.122916	-3.02426	0.121511	0.915383	no	no change
XP_030508494.1	peptide methionine sulfoxide reductase B5	28459.2	1950.13	0.0685238	-3.86725	0.104407	0.98127	no	no change
XP_030488339.2	histone H1 isoform X1	414.634	217.106	0.523609	-0.933439	0.358296	0.445758	no	no change
XP_030484105.2	NDR1/HIN1-like protein 3	1817.37	125.627	0.0691257	-3.85463	0.196144	0.707424	no	no change
XP_030508002.2	long chain base biosynthesis protein 1	4657.44	2818.41	0.605141	-0.724657	0.633794	0.198052	no	no change
XP_060963792.1	dnaJ protein ERDJ3B-like	1247.62	667.773	0.535237	-0.90175	0.429513	0.367023	no	no change
XP_060965707.1	proteasome subunit beta type-6	66675.7	931.764	0.0139746	-6.16105	0.169632	0.770491	no	no change
XP_030491734.1	enolase	174833	2552.72	0.0146009	-6.0978	0.0548312	1.26097	no	no change
XP_030510788.2	protein MET1, chloroplastic	1328.33	1376.79	1.03648	0.0516914	0.958881	0.0182351	no	no change
XP_030484458.2	2-oxoadipate dioxygenase/decarboxylase, chloroplastic	472.599	263.085	0.556678	-0.845086	0.373355	0.427879	no	no change
XP_060959062.1	superoxide dismutase [Cu-Zn], chloroplastic isoform X1	136632	1268.46	0.00928377	-6.75107	0.0217801	1.66194	yes	high in head
XP_030500703.2	dynamin-related protein 5A	1719.85	728.414	0.423533	-1.23945	0.109202	0.961768	no	no change
XP_030497410.1	calcium-transporting ATPase 2, plasma membrane-type	1300.58	748.884	0.575808	-0.79634	0.446855	0.349833	no	no change
XP_030480967.1	ubiquitin-conjugating enzyme E2 35	1583.23	254.48	0.160735	-2.63725	0.061702	1.2097	no	no change
XP_030494106.2	uncharacterized protein LOC115709966	674.476	2310.04	3.42494	1.77608	0.0812949	1.08994	no	no change
XP_030507638.2	protein TRIGALACTOSYLDIACYLGLYCEROL 2, chloroplastic isoform X1	393.267	1467.08	3.73049	1.89936	0.000138063	3.85992	yes	high in stalk
XP_030484311.1	cold shock domain-containing protein 4	116645	17834.1	0.152892	-2.70942	0.00313016	2.50443	yes	high in head
XP_030485657.2	endochitinase	4902.93	5453.04	1.1122	0.153416	0.909053	0.0414106	no	no change
XP_030508451.2	endo-1,3;1,4-beta-D-glucanase isoform X1	3236.29	2062.11	0.637182	-0.650222	0.550748	0.259047	no	no change
XP_030507137.2	uncharacterized protein LOC115722147	204796	9509.43	0.0464338	-4.42868	0.0451934	1.34493	yes	high in head
XP_030482609.1	14-3-3-like protein GF14 iota isoform X2	6918.12	1823.28	0.263552	-1.92384	0.121499	0.915429	no	no change
XP_030505135.1	putative clathrin assembly protein At2g25430	4960.77	2478.95	0.499711	-1.00083	0.113754	0.944033	no	no change
XP_030492589.2	serine carboxypeptidase-like 40	12119.3	32549.8	2.68579	1.42535	0.170966	0.767089	no	no change
XP_030506781.1	small ribosomal subunit protein eS10z	112161	9398.5	0.0837944	-3.577	0.0516682	1.28678	no	no change
XP_030491837.1	protein TOPLESS	459.543	335.512	0.7301	-0.453834	0.600511	0.221479	no	no change
XP_030510724.1	small ribosomal subunit protein eS8	453.604	113.11	0.249359	-2.0037	0.066062	1.18005	no	no change
XP_030504173.1	ran-binding protein 1 homolog b	1685.04	773.931	0.459296	-1.12251	0.0726604	1.1387	no	no change
XP_030509608.2	subtilisin-like protease SBT5.3 isoform X1	647.848	803.69	1.24055	0.310984	0.460347	0.336915	no	no change
XP_030498605.2	proteasome subunit beta type-5	36625.8	121999	3.33096	1.73594	0.282759	0.548584	no	no change
XP_030483895.1	uncharacterized protein LOC115700492	25427.9	589.078	0.0231666	-5.43181	0.139875	0.85426	no	no change
XP_030488579.1	NADH dehydrogenase [ubiquinone] 1 alpha subcomplex subunit 6	516.549	855.764	1.65669	0.728307	0.167706	0.775451	no	no change
XP_030492323.1	germin-like protein subfamily 3 member 1	36997.8	12044.3	0.325543	-1.61908	0.540899	0.266884	no	no change
XP_060962633.1	HMG1/2-like protein isoform X1	9114.24	8788.35	0.964243	-0.0525312	0.964315	0.0157811	no	no change
XP_030510671.1	chlorophyll a-b binding protein 3, chloroplastic	3202.34	465.98	0.145512	-2.78079	0.203897	0.69059	no	no change
XP_030504809.2	ribulose bisphosphate carboxylase/oxygenase activase 2, chloroplastic	925.873	640.346	0.691614	-0.531962	0.568554	0.245228	no	no change
XP_030486281.1	small ribosomal subunit protein uS9	792.586	2669.19	3.3677	1.75176	0.00842979	2.07418	yes	high in stalk
XP_030510166.1	ubiquitin carboxyl-terminal hydrolase 14	7993.61	12388.3	1.54977	0.632058	0.462753	0.334651	no	no change
XP_030505798.1	large ribosomal subunit protein eL27	5871.08	12586.3	2.14378	1.10016	0.237462	0.624405	no	no change
XP_030490143.2	uncharacterized protein LOC115706584	1568.03	4695.7	2.99465	1.58239	0.442653	0.353936	no	no change
XP_030507907.2	polyphenol oxidase, chloroplastic	18797.2	462.582	0.0246091	-5.34466	0.0717922	1.14392	no	no change
XP_030503144.1	large ribosomal subunit protein uL16	2822.77	1845.71	0.653864	-0.612937	0.672655	0.172208	no	no change
XP_060960561.1	glycine-rich cell wall structural protein-like isoform X4	324.972	524.83	1.615	0.691534	0.216729	0.664084	no	no change
XP_030490152.1	peroxisomal membrane protein 11C	2606.14	2695.98	1.03447	0.0488982	0.946777	0.0237524	no	no change
XP_060968209.1	uncharacterized protein LOC133035839	2040.59	780.312	0.382395	-1.38687	0.523599	0.281001	no	no change
XP_030488876.2	uncharacterized protein LOC115705622	817.7	1008.07	1.23281	0.301955	0.754785	0.122176	no	no change
XP_030493969.1	HVA22-like protein e	12007.9	6277.96	0.522817	-0.935621	0.533383	0.272961	no	no change
XP_030488357.1	profilin	188489	2994.41	0.0158864	-5.97607	0.0171462	1.76583	yes	high in head
XP_030483975.2	uncharacterized protein LOC115700552	1325.73	512.766	0.386779	-1.37042	0.450645	0.346166	no	no change
XP_060970257.1	annexin D2-like	1363.97	2205.27	1.6168	0.693139	0.405048	0.392494	no	no change
XP_060967060.1	ABC transporter D family member 1	11873.3	2985.19	0.251421	-1.99182	0.227447	0.64312	no	no change
XP_030495732.1	cytochrome b-c1 complex subunit 9, mitochondrial	185223	28151.7	0.151988	-2.71797	0.0376691	1.42401	yes	high in head
XP_030510854.1	uncharacterized protein LOC115725463	8332.56	1025.71	0.123097	-3.02214	0.0280163	1.55259	yes	high in head
XP_030509873.2	probable caffeine synthase MTL2 isoform X1	7694.89	4503.41	0.585247	-0.772884	0.43564	0.360872	no	no change
XP_030489975.1	pyruvate kinase 1, cytosolic isoform X1	6480.87	3003.66	0.463465	-1.10947	0.437154	0.359365	no	no change
XP_030481085.2	probable pre-mRNA-splicing factor ATP-dependent RNA helicase DEAH2 isoform X1	2061.9	2070.13	1.00399	0.00574493	0.996095	0.00169938	no	no change
XP_030483111.1	actin-97	3154.89	459.418	0.145621	-2.77971	0.259037	0.586638	no	no change
XP_030498941.1	uncharacterized protein LOC115714394	4322.14	5619.07	1.30007	0.378587	0.672305	0.172434	no	no change
XP_030481520.2	uncharacterized protein LOC115698564	8744.48	12518.6	1.43161	0.517634	0.560706	0.251265	no	no change
XP_030481394.1	14 kDa zinc-binding protein isoform X1	47957.3	794.976	0.0165768	-5.91469	0.0144796	1.83924	yes	high in head
XP_030497389.1	uncharacterized protein LOC115713052 isoform X2	16321.2	3562.91	0.218299	-2.19562	0.203348	0.691759	no	no change
XP_030504118.2	large ribosomal subunit protein uL3y	1652.25	1818.6	1.10068	0.1384	0.854869	0.0681003	no	no change
XP_030501241.2	late embryogenesis abundant protein At5g17165 isoform X2	162361	207081	1.27544	0.350995	0.552268	0.25785	no	no change
XP_030496586.2	3-ketoacyl-CoA synthase 6	956.258	713.435	0.746069	-0.422619	0.634388	0.197645	no	no change
XP_030497226.2	membrane protein of ER body-like protein isoform X1	42275.2	447.587	0.0105875	-6.5615	0.00373089	2.42819	yes	high in head
XP_060966997.1	linoleate 13S-lipoxygenase 2-1, chloroplastic isoform X2	2042.2	3679.39	1.80168	0.849343	0.614493	0.211483	no	no change
XP_030490857.2	25.3 kDa vesicle transport protein SEC22-1	2953.31	1278.74	0.432984	-1.20762	0.207133	0.683751	no	no change
XP_030482578.1	serine--glyoxylate aminotransferase	1658.74	3643.76	2.19671	1.13534	0.334935	0.475039	no	no change
XP_060958044.1	monothiol glutaredoxin-S15, mitochondrial	109284	9281.34	0.0849288	-3.5576	0.0154236	1.81181	yes	high in head
XP_030507366.2	probable enoyl-CoA hydratase 1, peroxisomal	572.385	1105.36	1.93115	0.949458	0.321067	0.493405	no	no change
XP_030505717.1	ATP synthase small subunit 6, mitochondrial	11734.2	1761.68	0.150131	-2.7357	0.0246546	1.6081	yes	high in head
XP_030499096.1	histone H1	6840.66	801.473	0.117163	-3.09341	0.0848757	1.07122	no	no change
YP_009243655.1	ATPase subunit 4 (mitochondrion)	403.676	1225.6	3.0361	1.60222	0.18452	0.733956	no	no change
XP_030483929.1	lysophospholipid acyltransferase LPEAT1 isoform X2	680.755	761.349	1.11839	0.161421	0.747916	0.126147	no	no change
XP_030491255.2	small ribosomal subunit protein mS79 (rPPR3b)-like	478.484	2090.62	4.36926	2.12739	0.23822	0.623023	no	no change
XP_060972051.1	tubulin alpha chain	20045.8	2191.61	0.10933	-3.19324	0.143757	0.842372	no	no change
XP_030500810.1	phosphoribulokinase, chloroplastic	688.202	732.575	1.06448	0.0901445	0.91072	0.040615	no	no change
XP_060967706.1	uncharacterized protein LOC133035656	206875	3177.93	0.0153616	-6.02453	0.0124839	1.90365	yes	high in head
XP_030491813.2	uncharacterized protein LOC115707866 isoform X2	2243.68	2973.54	1.3253	0.406314	0.627025	0.202715	no	no change
XP_030503238.2	acetolactate synthase small subunit 1, chloroplastic	2728.5	10612.5	3.88952	1.95959	0.473447	0.324729	no	no change
XP_030480368.2	non-classical arabinogalactan protein 31	1135.14	144.661	0.127439	-2.97212	0.274129	0.562045	no	no change
XP_060959650.1	extensin-2-like isoform X2	1556.48	1270.3	0.816137	-0.293116	0.7459	0.127319	no	no change
XP_030494554.1	V-type proton ATPase subunit G1	63394.3	5197.19	0.0819819	-3.60855	0.0415295	1.38164	yes	high in head
XP_060963964.1	UDP-glycosyltransferase 92A1-like	1895.39	1231.8	0.649893	-0.621726	0.692906	0.159326	no	no change
XP_030508289.1	transmembrane 9 superfamily member 2	5410.39	926.611	0.171265	-2.5457	0.403638	0.394008	no	no change
XP_030499998.1	FK506-binding protein 2	2206.11	593.463	0.269009	-1.89427	0.140844	0.851263	no	no change
XP_030491833.1	NADH dehydrogenase [ubiquinone] flavoprotein 2, mitochondrial	20467.9	78520.7	3.83629	1.93971	0.0956119	1.01949	no	no change
XP_030508041.1	cytochrome b-c1 complex subunit 7-2, mitochondrial isoform X2	278560	9371.06	0.033641	-4.89363	0.0276469	1.55835	yes	high in head
XP_030485578.2	enoyl-CoA hydratase 2, peroxisomal	50351.6	775.079	0.0153933	-6.02155	0.00326313	2.48637	yes	high in head
XP_030507436.1	probable acyl-activating enzyme 16, chloroplastic	1389.24	14991	10.7908	3.43173	0.0799146	1.09737	no	no change
XP_060964187.1	exocyst complex component SEC8 isoform X1	3810.55	740.408	0.194305	-2.36361	0.198575	0.702075	no	no change
XP_030504132.1	uncharacterized protein LOC115719292	748.451	0	INF	INF	0.287369	0.54156	no	no change
XP_060963771.1	2-methyl-6-phytyl-1,4-hydroquinone methyltransferase, chloroplastic-like	1074.29	5082.48	4.73099	2.24214	0.257213	0.589707	no	no change
XP_030488784.1	cytosolic isocitrate dehydrogenase [NADP]	6341.76	5101.11	0.804368	-0.314072	0.792305	0.101108	no	no change
XP_030483135.2	mitochondrial import inner membrane translocase subunit TIM17-2	45088.6	3220.63	0.071429	-3.80735	0.0688557	1.16206	no	no change
XP_030501903.1	RGS1-HXK1-interacting protein 1	26360	8783.11	0.333198	-1.58555	0.493541	0.306677	no	no change
XP_030488644.1	eukaryotic initiation factor 4A-10	7007.41	4027.77	0.574787	-0.798901	0.499725	0.301269	no	no change
XP_030481009.1	glycine cleavage system H protein 2, mitochondrial isoform X2	8338.86	672.027	0.0805898	-3.63326	0.0503483	1.29802	no	no change
XP_030492465.1	small ribosomal subunit protein eS27y	8402.52	979.741	0.116601	-3.10035	0.170411	0.768501	no	no change
XP_030490047.2	acyl-CoA hydrolase 2 isoform X2	8256.3	8788.02	1.0644	0.0900442	0.911786	0.0401073	no	no change
XP_030498417.1	phosphoprotein ECPP44	2457.81	23871.3	9.71244	3.27983	0.0330539	1.48078	yes	high in stalk
XP_030500392.2	RGG repeats nuclear RNA binding protein A	12463.1	3033.32	0.243384	-2.03869	0.201325	0.696103	no	no change
XP_030489931.2	mechanosensitive ion channel protein 1, mitochondrial isoform X2	1020.98	1292.44	1.26588	0.340137	0.582535	0.234678	no	no change
XP_030507130.2	uncharacterized protein LOC115722140	280.924	450.999	1.60541	0.682944	0.284109	0.546515	no	no change
XP_060971751.1	phosphomevalonate kinase, peroxisomal	12749.4	1438.32	0.112814	-3.14798	0.236228	0.626669	no	no change
XP_030489648.2	GEM-like protein 5	1909.21	308.138	0.161396	-2.63132	0.40671	0.390716	no	no change
XP_030499279.2	photosystem I reaction center subunit IV, chloroplastic	2084.32	188.299	0.0903407	-3.46848	0.0447885	1.34883	yes	high in head
XP_030505599.1	zinc finger CCCH domain-containing protein 14	890.856	445.049	0.499575	-1.00123	0.510722	0.291816	no	no change
XP_060973115.1	benzyl alcohol O-benzoyltransferase-like	1313.89	1086.09	0.826626	-0.274693	0.810807	0.0910824	no	no change
XP_030503867.2	uncharacterized protein LOC115719093	5177.5	588.565	0.113678	-3.13698	0.151984	0.818202	no	no change
XP_030503953.2	uncharacterized protein LOC115719163	1000.27	704.079	0.703887	-0.506584	0.49165	0.308344	no	no change
XP_060963212.1	HVA22-like protein i isoform X2	1673.15	942.831	0.563507	-0.827494	0.637408	0.195583	no	no change
XP_030497839.1	developmentally-regulated G-protein 3	2512.11	10626.1	4.22994	2.08064	0.386214	0.413172	no	no change
XP_030499025.1	probable NAD(P)H dehydrogenase (quinone) FQR1-like 2	7382.56	13617	1.84448	0.883215	0.570006	0.24412	no	no change
XP_060958661.1	uncharacterized protein LOC133030222	12588.4	500.171	0.0397328	-4.65353	0.196395	0.706869	no	no change
XP_030482751.1	eukaryotic initiation factor 4A-3	732.985	366.689	0.500268	-0.999226	0.292533	0.533825	no	no change
XP_030484026.2	uncharacterized protein LOC115700580	1422.49	1323.9	0.930693	-0.103623	0.920915	0.0357803	no	no change
XP_030496876.1	uncharacterized protein LOC115712685	2896.9	1956.63	0.67542	-0.566143	0.309611	0.509184	no	no change
XP_030493612.2	phosphoacetylglucosamine mutase isoform X1	3171.11	934.525	0.2947	-1.76268	0.3839	0.415782	no	no change
XP_030480057.1	vesicle-associated membrane protein 721	668.734	5739.95	8.5833	3.10153	0.220188	0.657206	no	no change
XP_060966520.1	calcium-dependent protein kinase 8-like	724.461	1327.44	1.83232	0.87367	0.388297	0.410836	no	no change
XP_060962610.1	protein ABC transporter 1, mitochondrial-like	1160.77	10350.6	8.91696	3.15655	0.40942	0.387831	no	no change
XP_030492798.2	3-hydroxyisobutyryl-CoA hydrolase 1	1596.31	1538.61	0.963855	-0.0531124	0.953384	0.0207324	no	no change
XP_060961422.1	sister chromatid cohesion protein PDS5 homolog C-like	264.741	0	INF	INF	0.0144484	1.84018	yes	high in head
XP_060962789.1	synaptotagmin-2	1613	2430.31	1.50671	0.591398	0.457377	0.339726	no	no change
XP_030490210.2	calcium-dependent lipid-binding protein	563.989	1558.32	2.76304	1.46625	0.194075	0.712031	no	no change
XP_030500749.1	calcium-dependent protein kinase 1	1402.24	4474.36	3.19086	1.67395	0.418665	0.378133	no	no change
XP_030493553.2	ERAD-associated E3 ubiquitin-protein ligase component HRD3A	991.136	1047.54	1.05691	0.0798557	0.91398	0.0390631	no	no change
XP_030496801.2	uncharacterized protein LOC115712636	512.719	971.936	1.89565	0.922693	0.237917	0.623574	no	no change
XP_030508051.1	cullin-1	5794.08	10993.9	1.89744	0.924056	0.308937	0.51013	no	no change
XP_030504091.1	acyl carrier protein 1, chloroplastic	2819.14	7439.24	2.63883	1.3999	0.267322	0.572966	no	no change
XP_060963237.1	outer envelope pore protein 21A, chloroplastic	5504.74	8680.49	1.57691	0.657101	0.424399	0.372226	no	no change
XP_060966322.1	probable UDP-arabinopyranose mutase 5	683.785	785.489	1.14874	0.200048	0.800013	0.0969027	no	no change
XP_030485692.1	ATP synthase subunit b', chloroplastic	2430.53	950.202	0.390944	-1.35497	0.35951	0.444289	no	no change
XP_030507634.1	3-isopropylmalate dehydratase large subunit, chloroplastic	1063.06	661.34	0.622107	-0.684766	0.291704	0.535058	no	no change
XP_060958010.1	biotin carboxyl carrier protein of acetyl-CoA carboxylase 2, chloroplastic isoform X1	1559.01	3415.47	2.19079	1.13145	0.440079	0.356469	no	no change
XP_030482392.2	uncharacterized protein LOC115699237	3121.69	6906.42	2.2124	1.14561	0.496701	0.303905	no	no change
XP_030478538.2	peptidyl-prolyl cis-trans isomerase FKBP12	99562.1	1142.16	0.0114718	-6.44576	0.00583548	2.23392	yes	high in head
XP_030483877.2	protease Do-like 1, chloroplastic	437.893	157.239	0.359082	-1.47762	0.280326	0.552336	no	no change
XP_030482903.2	glucose-1-phosphate adenylyltransferase small subunit 2, chloroplastic	3667.98	6016.26	1.64021	0.713882	0.543183	0.265054	no	no change
XP_060964294.1	4-hydroxy-tetrahydrodipicolinate synthase, chloroplastic	22727.1	8881.22	0.390777	-1.35558	0.195958	0.707837	no	no change
XP_060958257.1	MLP-like protein 34	611.022	719.764	1.17797	0.2363	0.789688	0.102544	no	no change
XP_030507543.1	eukaryotic translation initiation factor 1A	66228.9	2501.04	0.0377635	-4.72686	0.0108184	1.96584	yes	high in head
XP_060971761.1	beta-fructofuranosidase, insoluble isoenzyme CWINV1 isoform X2	488.382	601.945	1.23253	0.301622	0.609199	0.215241	no	no change
XP_060965346.1	biotin carboxyl carrier protein of acetyl-CoA carboxylase, chloroplastic	5872.07	734.978	0.125165	-2.9981	0.000777546	3.10927	yes	high in head
XP_030506754.2	cysteine protease XCP2	1928.25	381.655	0.197928	-2.33696	0.238083	0.623272	no	no change
XP_030481302.1	cationic peroxidase 1	2786.07	3241.27	1.16338	0.218328	0.881912	0.0545748	no	no change
XP_030491035.2	sister chromatid cohesion protein PDS5 homolog A	4082.11	6155.01	1.5078	0.592444	0.491366	0.308594	no	no change
XP_030481008.1	uncharacterized protein LOC115697972	92800.4	4318.53	0.0465357	-4.42552	0.0320064	1.49476	yes	high in head
XP_030490978.2	3-methyl-2-oxobutanoate hydroxymethyltransferase 1, mitochondrial	5939.89	0	INF	INF	0.346492	0.460307	no	no change
XP_030498746.1	glutaredoxin-C4 isoform X2	50684.1	4217.7	0.0832153	-3.58701	0.00445546	2.35111	yes	high in head
XP_060973589.1	alpha-humulene synthase	7742.16	6945.96	0.89716	-0.156563	0.893908	0.0487071	no	no change
XP_030483927.2	serine carboxypeptidase-like 25	840.416	2605.27	3.09998	1.63226	0.0219684	1.6582	yes	high in stalk
XP_060963037.1	protein transport protein SEC23 C	5807.85	10334.9	1.77946	0.831443	0.352588	0.452733	no	no change
XP_030498909.2	PI-PLC X domain-containing protein At5g67130 isoform X1	16571.2	1852.02	0.111761	-3.16151	0.0815217	1.08873	no	no change
XP_030499705.2	glutathione S-transferase zeta class	214.992	1051.45	4.89066	2.29003	0.089985	1.04583	no	no change
XP_060971208.1	myrcene synthase, chloroplastic-like isoform X1	399.826	11150	27.8871	4.80153	0.0547467	1.26164	no	no change
XP_030506295.1	histone H3.2	4954.17	2085.02	0.42086	-1.24859	0.255356	0.592853	no	no change
XP_030494390.1	serine/arginine-rich splicing factor SR45	2850.47	2783.87	0.976637	-0.034105	0.973578	0.0116291	no	no change
XP_030500224.2	protein yippee-like At4g27740	4627.52	2916.74	0.630304	-0.665881	0.450916	0.345904	no	no change
YP_009243661.1	NADH dehydrogenase subunit 5 (mitochondrion)	961.324	1398.91	1.45519	0.541209	0.48573	0.313605	no	no change
XP_060963561.1	large ribosomal subunit protein P1-like	81418.2	3805.56	0.0467409	-4.41917	0.00367342	2.43493	yes	high in head
XP_030509825.2	fatty acid desaturase 4-like 1, chloroplastic	4338.2	5885.37	1.35664	0.440037	0.741613	0.129823	no	no change
XP_030506212.2	germin-like protein subfamily 2 member 1	64972	1707.17	0.0262754	-5.25014	0.00590897	2.22849	yes	high in head
XP_030496733.1	PLAT domain-containing protein 3	18557.4	9795.6	0.527855	-0.921786	0.401756	0.396038	no	no change
XP_030489708.1	uncharacterized protein LOC115706259	23623	20278	0.858398	-0.220281	0.870597	0.0601827	no	no change
XP_030488714.1	protein FATTY ACID EXPORT 2, chloroplastic	20470.2	1070.35	0.0522881	-4.25737	0.0771465	1.11268	no	no change
XP_030478651.1	uncharacterized protein LOC115695721	3752.68	938.156	0.249997	-2.00002	0.242679	0.614967	no	no change
XP_030492441.1	uncharacterized protein LOC115708336	1558.57	365.781	0.234691	-2.09116	0.114307	0.941926	no	no change
XP_060966732.1	outer envelope pore protein 16, chloroplastic-like	1119.72	946.48	0.845285	-0.242491	0.399019	0.399006	no	no change
XP_030500856.2	BAHD acyltransferase DCR	1470.34	800.451	0.5444	-0.877261	0.563146	0.249379	no	no change
XP_030484230.2	cystathionine beta-lyase, chloroplastic	1415.99	997.677	0.704577	-0.50517	0.578976	0.23734	no	no change
XP_060964832.1	uncharacterized protein LOC115719370 isoform X1	551.095	365.116	0.662528	-0.593946	0.237378	0.624559	no	no change
XP_030490810.1	heat shock 22 kDa protein, mitochondrial isoform X2	4176.23	5022.19	1.20257	0.266118	0.870031	0.0604651	no	no change
XP_030491715.2	small ribosomal subunit protein mS86 (rPPR1)	561.683	1556.55	2.77122	1.47052	0.349889	0.45607	no	no change
XP_030493084.2	sterol 3-beta-glucosyltransferase UGT80B1	2708.37	1436.4	0.530356	-0.914968	0.582853	0.234441	no	no change
XP_030493719.2	uncharacterized protein LOC115709688	947.364	5123.41	5.40806	2.43511	0.0363009	1.44008	yes	high in stalk
XP_030492554.2	uncharacterized protein LOC115708700	1277.18	824.884	0.645862	-0.630702	0.4237	0.372941	no	no change
XP_030481837.2	golgin candidate 6	2478.65	19795.4	7.98635	2.99754	0.000947856	3.02326	yes	high in stalk
XP_030498289.1	glucan endo-1,3-beta-glucosidase 6	2932.13	5218.49	1.77976	0.831683	0.38676	0.412558	no	no change
XP_060963046.1	vacuolar-sorting receptor 1 isoform X1	6194	2089.55	0.337351	-1.56768	0.500484	0.30061	no	no change
XP_030510258.1	vicianin hydrolase	502.94	997.992	1.98431	0.988641	0.304468	0.516459	no	no change
XP_030481552.2	peroxidase P7	500.523	1525.53	3.04786	1.6078	0.141553	0.849082	no	no change
XP_030483028.1	ubiquitin receptor RAD23d	436.062	592.298	1.35829	0.441791	0.564452	0.248373	no	no change
XP_060966697.1	ras-related protein Rab11C isoform X1	206.237	1459.86	7.07856	2.82346	0.00309667	2.5091	yes	high in stalk
XP_030507457.2	phloretin 4'-O-glucosyltransferase	397.198	82.951	0.20884	-2.25953	0.0803941	1.09478	no	no change
XP_030510332.2	malate synthase, glyoxysomal	2157.34	1339.5	0.620905	-0.687556	0.201208	0.696355	no	no change
XP_060971921.1	elongation factor 1-delta-like isoform X2	65257.2	954.799	0.0146313	-6.0948	0.00056802	3.24564	yes	high in head
XP_030486750.2	RAN GTPase-activating protein 1	2840.7	1700.98	0.598791	-0.739876	0.254664	0.594032	no	no change
XP_030505654.2	chaperone protein ClpB3, mitochondrial	4505.11	853.15	0.189374	-2.40069	0.20425	0.689838	no	no change
XP_030507547.1	cytochrome b5	3291.34	562.017	0.170756	-2.54999	0.318189	0.497315	no	no change
XP_030484196.2	large ribosomal subunit protein bL12cx	43083.3	49363	1.14576	0.196302	0.884826	0.0531419	no	no change
XP_030508255.1	coatomer subunit beta-1	325.86	1112.08	3.41276	1.77094	0.00661508	2.17946	yes	high in stalk
XP_030498882.1	uncharacterized protein LOC115714347	34660.5	293.134	0.0084573	-6.88559	0.000869331	3.06081	yes	high in head
XP_030507546.1	small ribosomal subunit protein uS12	6743.16	1761.24	0.261189	-1.93684	0.0151664	1.81912	yes	high in head
XP_030481363.1	chitinase 5	1381.78	686.925	0.497133	-1.0083	0.282663	0.548731	no	no change
XP_030491906.2	uncharacterized protein LOC115707939	708.394	158.371	0.223563	-2.16124	0.319278	0.495831	no	no change
XP_060972373.1	aspartyl protease family protein At5g10770-like	2685.61	1208.51	0.449997	-1.15201	0.314167	0.502839	no	no change
XP_060967500.1	alpha carbonic anhydrase 4	44991.4	1477.32	0.0328356	-4.9286	0.0454083	1.34286	yes	high in head
XP_030502075.1	glycine cleavage system H protein, mitochondrial	25344	1605.5	0.0633484	-3.98055	0.0995444	1.00198	no	no change
XP_030484559.1	uncharacterized protein LOC115701016 isoform X1	6340.27	1543.34	0.243419	-2.03849	0.188803	0.723991	no	no change
XP_030480731.2	uncharacterized protein LOC115697751	2868.39	3307.5	1.15309	0.2055	0.750785	0.124485	no	no change
XP_030504074.2	ATP-dependent zinc metalloprotease FTSH 9, chloroplastic isoform X2	5834.71	5164.83	0.88519	-0.175941	0.801517	0.0960875	no	no change
XP_030497095.1	chlorophyll a-b binding protein 7, chloroplastic isoform X2	522.661	4219.12	8.07237	3.01299	0.117809	0.928823	no	no change
XP_030493768.2	1-acyl-sn-glycerol-3-phosphate acyltransferase 2	4164.17	7564.48	1.81656	0.861212	0.645191	0.190312	no	no change
XP_030492299.1	polypyrimidine tract-binding protein homolog 3	8373.41	4041.32	0.482637	-1.05099	0.280789	0.55162	no	no change
XP_030503622.1	UPF0603 protein At1g54780, chloroplastic	1501.09	3644.77	2.42808	1.27981	0.214342	0.668892	no	no change
XP_060966584.1	ABC transporter B family member 25, mitochondrial	4565.61	17839.3	3.90733	1.96618	0.131525	0.88099	no	no change
XP_030501799.2	plant UBX domain-containing protein 8	6962.99	798.581	0.114689	-3.12419	0.035453	1.45035	yes	high in head
XP_030483605.1	serine/arginine-rich splicing factor RSZ22A isoform X2	342.232	1096.86	3.20501	1.68033	0.435765	0.360748	no	no change
XP_030503804.2	uncharacterized protein LOC115719057	2762	12346.8	4.47025	2.16036	0.0639525	1.19414	no	no change
XP_030483174.1	proteasome subunit beta type-7-A	4271.74	4063.81	0.951325	-0.0719896	0.931121	0.0309939	no	no change
XP_060971458.1	uncharacterized protein LOC133037832	4457.08	6291.01	1.41147	0.497193	0.774642	0.110899	no	no change
XP_060971327.1	branched-chain amino acid aminotransferase 1, mitochondrial isoform X4	546.974	588.892	1.07664	0.106532	0.887303	0.0519279	no	no change
XP_030497599.2	chalcone synthase-like protein 1	140703	26728.9	0.189966	-2.39618	0.0918124	1.0371	no	no change
XP_030491157.2	uncharacterized protein LOC115707362 isoform X2	10780.6	5394.58	0.500398	-0.998851	0.386909	0.412391	no	no change
XP_060974912.1	cannabidiolic acid synthase-like 1	225648	13626.9	0.0603901	-4.04954	0.0322158	1.49193	yes	high in head
YP_009243667.1	ATPase subunit 8 (mitochondrion)	2819.02	3650.16	1.29483	0.372763	0.625762	0.203591	no	no change
XP_030481159.1	non-specific lipid-transfer protein 1-like	517218	9611.96	0.018584	-5.7498	0.0958877	1.01824	no	no change
XP_030507526.1	6,7-dimethyl-8-ribityllumazine synthase, chloroplastic	17737.3	3407.65	0.192117	-2.37994	0.0865293	1.06284	no	no change
XP_030480290.2	aromatic aminotransferase ISS1	3378.22	1207.3	0.357379	-1.48448	0.523117	0.281401	no	no change
XP_030508142.1	probable fructokinase-6, chloroplastic isoform X2	11436.7	1577.59	0.137941	-2.85788	0.00812264	2.0903	yes	high in head
XP_030489753.2	probable bifunctional methylthioribulose-1-phosphate dehydratase/enolase-phosphatase E1 1 isoform X2	7189.49	863.416	0.120094	-3.05776	0.401774	0.396019	no	no change
XP_030505575.2	protein ECERIFERUM 2	1783.66	778.189	0.436288	-1.19665	0.332649	0.478013	no	no change
XP_030501487.2	ABC transporter B family member 28	698.334	908.95	1.3016	0.380285	0.55087	0.258951	no	no change
XP_030484111.1	transmembrane emp24 domain-containing protein p24delta9	302.105	162.467	0.537782	-0.894908	0.253569	0.595903	no	no change
XP_030486166.2	homoserine kinase	1717.48	1173.45	0.683236	-0.549545	0.703669	0.152631	no	no change
XP_030493239.2	cycloartenol-C-24-methyltransferase	22931.6	8425.89	0.367435	-1.44444	0.466219	0.33141	no	no change
XP_030489837.2	brefeldin A-inhibited guanine nucleotide-exchange protein 2	8141.78	4399.23	0.540328	-0.888093	0.307745	0.51181	no	no change
XP_030481529.1	small ubiquitin-related modifier 1	7822.21	1361.46	0.174051	-2.52242	0.0539375	1.26811	no	no change
XP_030485827.2	lysM domain-containing GPI-anchored protein 2	34937.5	5207.7	0.149058	-2.74606	0.129537	0.887608	no	no change
XP_030489315.1	ras-related protein RABF1	3277.48	3633.92	1.10875	0.148937	0.912185	0.039917	no	no change
XP_030486567.2	allene oxide synthase 3	1089.11	3008.6	2.76244	1.46594	0.185119	0.73255	no	no change
XP_030479788.1	AMP deaminase	312.812	215.735	0.689661	-0.53604	0.419938	0.376815	no	no change
XP_060969746.1	bifunctional L-3-cyanoalanine synthase/cysteine synthase 1, mitochondrial	19372.1	742.996	0.0383539	-4.70448	0.00973093	2.01185	yes	high in head
XP_030502297.2	thaumatin-like protein 1	877089	1692.12	0.00192924	-9.01775	0.0159122	1.79827	yes	high in head
XP_030505683.1	peroxisomal adenine nucleotide carrier 1	921.191	2209.49	2.39851	1.26214	0.191767	0.717225	no	no change
XP_030492193.1	peroxiredoxin Q, chloroplastic	568.09	1101.45	1.93886	0.955207	0.300344	0.522381	no	no change
XP_030493289.1	cytochrome b-c1 complex subunit 8-like	42386.8	1162.81	0.0274334	-5.18792	0.0330662	1.48062	yes	high in head
XP_030480488.2	GDSL esterase/lipase At1g29670	513.353	570.128	1.1106	0.151336	0.780067	0.107868	no	no change
XP_030497351.2	sufE-like protein 1, chloroplastic/mitochondrial	319.728	2976.55	9.30964	3.21872	0.0403902	1.39372	yes	high in stalk
XP_030490377.1	eukaryotic initiation factor 4A-9	1217.7	7804	6.40881	2.68006	0.152492	0.816753	no	no change
XP_030498829.1	glycolipid transfer protein 1	2290.59	670.99	0.292933	-1.77136	0.274236	0.561875	no	no change
XP_030489296.2	protein NCA1	223.485	720.839	3.22544	1.6895	0.0238387	1.62272	yes	high in stalk
XP_060964771.1	small ribosomal subunit protein eS4x	276.158	510.817	1.84973	0.887315	0.0991968	1.0035	no	no change
XP_030499017.2	putative glucose-6-phosphate 1-epimerase	968.591	348.221	0.359513	-1.47588	0.142481	0.846244	no	no change
XP_030497477.2	pathogen-related protein	1250.86	1668.96	1.33426	0.416035	0.711683	0.147714	no	no change
XP_030510928.1	uncharacterized protein LOC115725516	254.682	0	INF	INF	0.0571991	1.24261	no	no change
XP_030503213.1	sorting nexin 2A isoform X2	557.094	1072	1.92428	0.944319	0.0951214	1.02172	no	no change
XP_030490476.2	stress-response A/B barrel domain-containing protein UP3	5316.7	3229.47	0.60742	-0.719234	0.574317	0.240848	no	no change
XP_030480773.1	signal peptide peptidase	1623.46	1731.59	1.0666	0.0930213	0.940237	0.0267628	no	no change
XP_030507313.1	heat shock factor-binding protein	7704.58	162.448	0.0210846	-5.56767	0.170587	0.768054	no	no change
XP_030507844.2	dihydroxy-acid dehydratase, chloroplastic	833.07	1249.23	1.49954	0.584524	0.268299	0.571381	no	no change
XP_030500943.2	uncharacterized protein LOC115716319 isoform X1	18563.5	0	INF	INF	0.00695491	2.15771	yes	high in head
XP_030499142.2	probable pre-mRNA-splicing factor ATP-dependent RNA helicase DEAH5	30540	119762	3.9215	1.9714	0.00521657	2.28261	yes	high in stalk
XP_030489618.1	probable histone H2A variant 3	12664.6	3293.61	0.260064	-1.94306	0.0450183	1.34661	yes	high in head
XP_030494078.2	uncharacterized protein At5g03900, chloroplastic	2684.47	394.122	0.146816	-2.76792	0.290877	0.536291	no	no change
XP_060958535.1	uncharacterized protein LOC115706049	104169	7518.61	0.0721772	-3.79231	0.115626	0.936946	no	no change
XP_030504032.2	pre-mRNA-splicing factor 38	1048.18	713.296	0.680508	-0.555317	0.277682	0.556452	no	no change
XP_030505919.1	probable histone H2A.4	1843.29	3365.4	1.82576	0.868498	0.35978	0.443963	no	no change
YP_009243666.1	apocytochrome b (mitochondrion)	469.254	818.24	1.74371	0.802157	0.295528	0.529401	no	no change
XP_030510850.1	histone H2A.6	119287	52639.2	0.441283	-1.18022	0.172372	0.763534	no	no change
XP_060958085.1	CO(2)-response secreted protease-like	2.30785e+06	3674.53	0.00159219	-9.29477	0.0170171	1.76911	yes	high in head
XP_030490770.1	small ribosomal subunit protein uS10y	6074.3	2333.93	0.38423	-1.37996	0.25915	0.586449	no	no change
XP_030487494.2	peptidyl-prolyl cis-trans isomerase	50119.6	891.159	0.0177807	-5.81355	0.135227	0.868937	no	no change
XP_030506150.2	peptide methionine sulfoxide reductase B5	32567.6	1583.23	0.0486135	-4.3625	0.109316	0.961315	no	no change
XP_030504352.2	glutathione synthetase, chloroplastic	414.248	1977	4.7725	2.25475	0.108109	0.966137	no	no change
XP_030507192.1	glutamine synthetase leaf isozyme, chloroplastic	1108.57	632.794	0.570819	-0.808896	0.381162	0.418891	no	no change
XP_030510827.2	ferritin-like catalase Nec2	3.08284e+06	1378.26	0.000447075	-11.1272	0.0246277	1.60858	yes	high in head
XP_030489177.1	peptide methionine sulfoxide reductase A1	5510.55	350.758	0.0636521	-3.97365	0.036708	1.43524	yes	high in head
XP_030479517.2	glutathione S-transferase 3-like	5143.33	7883.35	1.53273	0.616108	0.214374	0.668828	no	no change
XP_030477637.2	uncharacterized protein LOC115694694	313.589	0	INF	INF	0.0442196	1.35438	yes	high in head
XP_030507415.1	plastocyanin	18989.1	972.286	0.0512023	-4.28765	0.20293	0.692653	no	no change
XP_030503946.1	small ribosomal subunit protein eS26x-like	1674.05	75.406	0.0450439	-4.47252	0.32373	0.489817	no	no change
XP_030496060.2	probable mitochondrial import inner membrane translocase subunit TIM21 isoform X1	2742.55	1273.67	0.46441	-1.10653	0.327016	0.485431	no	no change
XP_030501354.1	ubiquitin-ribosomal protein eS31 fusion protein	2444.24	4832.86	1.97724	0.98349	0.407105	0.390294	no	no change
XP_030488551.2	late embryogenesis abundant protein 2	14196.7	938.502	0.066107	-3.91905	0.0707416	1.15033	no	no change
XP_030492302.1	uncharacterized protein LOC115708223	2538.49	814.29	0.320777	-1.64036	0.420075	0.376673	no	no change
XP_060973493.1	uncharacterized protein LOC115695925 isoform X1	66737.6	11067.9	0.165842	-2.59212	0.0367162	1.43514	yes	high in head
XP_060972044.1	protein MATERNALLY EXPRESSED GENE 5 isoform X4	20458.7	14211.1	0.694625	-0.525693	0.294075	0.531543	no	no change
XP_060968941.1	probable calcium-binding protein CML27	10022	1548.5	0.154509	-2.69424	0.00456819	2.34026	yes	high in head
XP_030507158.2	acyl carrier protein 1, chloroplastic isoform X2	3511.4	7782.82	2.21644	1.14825	0.272586	0.564497	no	no change
XP_030504565.2	probable phytol kinase 3, chloroplastic	3663.92	18430.3	5.03021	2.33062	0.128471	0.891196	no	no change
XP_030503057.2	mitochondrial hydrolase YKR070W	1763.44	857.194	0.486092	-1.0407	0.362174	0.441082	no	no change
XP_060972928.1	EG45-like domain containing protein	167272	1657.92	0.00991149	-6.65668	0.0452183	1.34469	yes	high in head
XP_030491083.1	NADH-ubiquinone oxidoreductase 20.9 kDa subunit	251737	2283.59	0.00907133	-6.78447	0.00881777	2.05464	yes	high in head
XP_060966463.1	probable transcription factor At3g04930	2228.7	362.683	0.162733	-2.61942	0.114287	0.942002	no	no change
XP_030500524.2	protein IWS1 homolog 1	209864	1521.52	0.00725003	-7.1078	0.0135156	1.86916	yes	high in head
XP_030477716.1	photosystem I reaction center subunit V, chloroplastic	4138.27	1345.93	0.32524	-1.62042	0.379618	0.420654	no	no change
XP_030484024.1	choline/ethanolaminephosphotransferase 1	5792.64	2667.34	0.460471	-1.11882	0.322026	0.492109	no	no change
XP_030507562.2	ureidoglycolate hydrolase	663.213	166.475	0.251013	-1.99416	0.150992	0.821047	no	no change
XP_030495454.2	uncharacterized protein LOC115711256	5551.04	506.212	0.0911924	-3.45494	0.343767	0.463736	no	no change
XP_030500729.1	mitochondrial metalloendopeptidase OMA1	625.99	3080.78	4.92145	2.29908	0.198474	0.702296	no	no change
XP_030504100.2	gamma-interferon-responsive lysosomal thiol protein isoform X1	31817.9	3529.91	0.110941	-3.17214	0.0220843	1.65592	yes	high in head
XP_030503827.2	cytosolic enolase 3	59240.3	4140.06	0.0698858	-3.83886	0.0129069	1.88918	yes	high in head
XP_030492719.2	malate dehydrogenase, cytoplasmic	124326	14715	0.118358	-3.07877	0.000503925	3.29763	yes	high in head
XP_030492741.2	uncharacterized protein LOC115708869	4246.17	3881.96	0.914227	-0.129376	0.909195	0.0413431	no	no change
XP_060957784.1	uncharacterized protein LOC115696936	616.885	131.657	0.213422	-2.22822	0.0639103	1.19443	no	no change
XP_060965789.1	protein TIC 22, chloroplastic	1046.58	1868.62	1.78546	0.836295	0.458651	0.338518	no	no change
XP_060968032.1	succinate dehydrogenase subunit 7B, mitochondrial	582.796	1006.76	1.72746	0.788652	0.338819	0.470032	no	no change
XP_060973825.1	germacrene-A synthase-like	5095.96	385.267	0.0756025	-3.72542	0.386202	0.413186	no	no change
XP_030504722.2	ATP-dependent Clp protease proteolytic subunit-related protein 3, chloroplastic	1328.3	496.061	0.373455	-1.42099	0.0863751	1.06361	no	no change
XP_060967501.1	protein FATTY ACID EXPORT 1, chloroplastic	489.686	471.574	0.963013	-0.0543722	0.927108	0.0328696	no	no change
XP_030490591.1	protein PPLZ12	482.885	429.998	0.890479	-0.167347	0.712493	0.147219	no	no change
XP_060974298.1	alpha-humulene synthase-like	727.254	743.129	1.02183	0.0311544	0.919007	0.036681	no	no change
XP_030506431.1	isovalerate--CoA ligase CCL2 isoform X2	401.168	2710.03	6.75535	2.75603	0.108356	0.965145	no	no change
XP_030498458.1	large ribosomal subunit protein eL19y	1646.27	171.089	0.103925	-3.26638	0.129851	0.886553	no	no change
XP_030510338.2	cathepsin B-like protease 2	89580.2	1277.46	0.0142606	-6.13182	0.080095	1.09639	no	no change
XP_030498594.2	very-long-chain 3-oxoacyl-CoA reductase 1	3349.76	1978.57	0.590659	-0.759602	0.416914	0.379954	no	no change
XP_030498664.1	vesicle-associated membrane protein 722	1459.67	6169.91	4.22693	2.07961	0.084551	1.07288	no	no change
XP_030507477.2	protein ECERIFERUM 26-like	706.364	444.03	0.628613	-0.669757	0.574836	0.240456	no	no change
XP_030492509.2	acetolactate synthase 3, chloroplastic	5804.87	14561.4	2.50848	1.32682	0.361566	0.441813	no	no change
XP_030505623.2	uncharacterized protein LOC115720608	1437.79	16154.7	11.2358	3.49003	0.0312742	1.50481	yes	high in stalk
XP_030482476.1	tocopherol cyclase, chloroplastic isoform X1	1644.02	947.739	0.576475	-0.794669	0.479402	0.3193	no	no change
XP_030483092.2	uncharacterized protein LOC115699705	628.308	643.913	1.02484	0.0353931	0.961981	0.0168334	no	no change
NP_001384866.1	polyketide synthase 4	5724.88	4967.24	0.867658	-0.204802	0.768382	0.114423	no	no change
XP_030481226.2	non-specific lipid-transfer protein 1-like	5819.56	1188.87	0.204289	-2.29132	0.357922	0.446212	no	no change
XP_060974825.1	methylenetetrahydrofolate reductase (NADH) 2 isoform X1	4732.81	1445.94	0.305513	-1.71069	0.232664	0.63327	no	no change
XP_030482117.1	uncharacterized protein LOC115699049	2892.83	1836.65	0.634896	-0.655407	0.681405	0.166595	no	no change
XP_030485069.2	zinc finger CCCH domain-containing protein 17	2102.44	1384.59	0.658562	-0.602609	0.409933	0.387287	no	no change
XP_030482760.1	expansin-A10	36422.2	1390.87	0.0381875	-4.71075	0.00263891	2.57858	yes	high in head
XP_030482002.1	uncharacterized protein LOC115698940	4422.86	12939.4	2.92557	1.54872	0.0704173	1.15232	no	no change
XP_060962825.1	phosphatidylinositol 3,4,5-trisphosphate 3-phosphatase and protein-tyrosine-phosphatase PTEN2A	1528.91	505.686	0.33075	-1.59619	0.19733	0.704807	no	no change
XP_060967242.1	protein decapping 5-like isoform X1	7418.38	930.457	0.125426	-2.99509	0.261744	0.582124	no	no change
XP_030506213.2	cinnamoyl-CoA reductase 1	28913.4	11125.1	0.384773	-1.37792	0.337656	0.471526	no	no change
XP_030495854.1	calvin cycle protein CP12-3, chloroplastic	6415.07	620.294	0.0966932	-3.37044	0.267559	0.572581	no	no change
XP_030482128.1	DEAD-box ATP-dependent RNA helicase 53, mitochondrial	537.27	1444	2.68766	1.42635	0.254272	0.594702	no	no change
XP_060966531.1	dicarboxylate transporter 1, chloroplastic-like	583.311	861.832	1.47748	0.563141	0.28061	0.551898	no	no change
XP_030499687.2	casein kinase II subunit alpha-2	2077.52	576.511	0.277499	-1.84944	0.461967	0.335389	no	no change
XP_060961045.1	casein kinase 1-like protein 1 isoform X2	15881.8	1491.65	0.0939217	-3.4124	0.190635	0.719797	no	no change
XP_060959671.1	RAN GTPase-activating protein 2	845.149	3245.25	3.83985	1.94105	0.138279	0.859243	no	no change
XP_030506062.1	expansin-A8	1307.29	1101.56	0.842627	-0.247033	0.817365	0.0875837	no	no change
XP_030491941.1	shikimate O-hydroxycinnamoyltransferase	1977.77	471.606	0.238454	-2.06822	0.432285	0.36423	no	no change
XP_030501946.2	protein SRC2 homolog	546.492	1269.32	2.32268	1.21579	0.19085	0.719309	no	no change
XP_030493563.2	uncharacterized protein LOC115709572	1912.75	4448.83	2.32588	1.21777	0.378963	0.421404	no	no change
YP_009243648.1	NADH dehydrogenase subunit 1 (mitochondrion)	1300.25	1698.08	1.30596	0.38511	0.714864	0.145777	no	no change
XP_060958131.1	xyloglucan endotransglucosylase protein 1-like	6468.59	868.813	0.134313	-2.89633	0.0788033	1.10346	no	no change
XP_030486238.2	probable carboxylesterase 2	933.917	244.407	0.261701	-1.93401	0.0733288	1.13473	no	no change
XP_060964809.1	mannose/glucose-specific lectin-like isoform X2	368.949	468.274	1.26921	0.343934	0.472173	0.325898	no	no change
XP_030484312.1	fasciclin-like arabinogalactan protein 13	11001.5	633.56	0.0575884	-4.11808	0.201536	0.695647	no	no change
XP_060973536.1	probable caffeine synthase MTL2 isoform X1	1314.65	7586.45	5.77072	2.52875	0.180181	0.744292	no	no change
XP_030508413.1	allene oxide synthase 1, chloroplastic-like	1354.37	4743.91	3.50266	1.80845	0.00247575	2.60629	yes	high in stalk
XP_060959849.1	eukaryotic translation initiation factor 3 subunit H isoform X1	4536.24	7326.57	1.61512	0.691641	0.628449	0.20173	no	no change
XP_060971095.1	uncharacterized protein LOC133037711	620.122	563.235	0.908266	-0.138814	0.889844	0.0506859	no	no change
XP_030480399.2	UDP-glycosyltransferase 89B2-like	374.901	454.145	1.21137	0.27664	0.450255	0.346542	no	no change
XP_030493265.2	uncharacterized protein LOC115709326	271.548	954.671	3.51566	1.8138	0.217275	0.66299	no	no change
XP_030496893.1	protein HEAT INTOLERANT 4	2358.48	621.973	0.263717	-1.92294	0.240832	0.618286	no	no change
XP_060962644.1	glycine-rich RNA-binding protein-like	40391.3	788.217	0.0195145	-5.67931	0.364555	0.438238	no	no change
XP_030502173.2	probable enoyl-CoA hydratase 2, mitochondrial	4996.2	9725.75	1.94663	0.960979	0.383857	0.41583	no	no change
XP_030503924.1	uncharacterized protein LOC115719135	65618.8	2596.33	0.0395668	-4.65957	0.0113705	1.94422	yes	high in head
XP_030491146.1	uncharacterized protein LOC115707355	1014.77	6015.74	5.92817	2.56759	0.0699459	1.15524	no	no change
XP_030489159.2	uncharacterized protein LOC115705853	1003.44	418.856	0.417422	-1.26042	0.328829	0.483029	no	no change
XP_030505833.2	RNA-binding protein Y14	348.585	151.72	0.435245	-1.2001	0.123508	0.908306	no	no change
XP_030481299.1	expansin-A4	179898	2803.94	0.0155863	-6.00358	0.00897633	2.0469	yes	high in head
XP_030488858.2	glucan endo-1,3-beta-glucosidase	18828.7	4474.66	0.237651	-2.07308	0.172287	0.763749	no	no change
XP_030480016.2	KH domain-containing protein At4g18375	363.364	82.9621	0.228317	-2.13089	0.1548	0.810228	no	no change
XP_030501984.2	DNA replication ATP-dependent helicase/nuclease JHS1	12714.8	2130.38	0.167551	-2.57733	0.0131673	1.8805	yes	high in head
XP_030496380.1	coniferyl alcohol acyltransferase	3118.02	365.455	0.117207	-3.09287	0.034875	1.45749	yes	high in head
XP_030510386.1	DEAD-box ATP-dependent RNA helicase 35	676.996	448.06	0.661835	-0.595456	0.326201	0.486515	no	no change
XP_030496790.2	uncharacterized protein LOC115712626 isoform X2	2495.25	11169.7	4.47637	2.16233	0.0216856	1.66383	yes	high in stalk
XP_030501401.1	homeobox-leucine zipper protein ANTHOCYANINLESS 2 isoform X3	888.303	12447.2	14.0123	3.80863	0.0273929	1.56236	yes	high in stalk
XP_030477713.1	basic blue protein	46172.9	5603.53	0.12136	-3.04264	0.00101712	2.99263	yes	high in head
XP_060970756.1	calcium-transporting ATPase 9, plasma membrane-type	2864.37	3290.16	1.14865	0.199937	0.860591	0.0652032	no	no change
XP_030499404.1	STS14 protein	87207.2	334.042	0.00383044	-8.02828	0.0118252	1.92719	yes	high in head
XP_030480807.1	non-specific lipid-transfer protein 1	95477.4	2009.48	0.0210467	-5.57026	0.100406	0.998239	no	no change
XP_060974486.1	probable glutathione S-transferase	3089.89	1680.1	0.543741	-0.879009	0.276265	0.558674	no	no change
XP_060970736.1	nuclear pore complex protein NUP98A isoform X5	1733.39	618.172	0.356627	-1.48751	0.102542	0.989097	no	no change
XP_030486371.2	thioredoxin M3, chloroplastic	7323.22	75.406	0.0102968	-6.60165	0.00185202	2.73235	yes	high in head
XP_060961385.1	pro-cathepsin H isoform X1	19454.4	431.899	0.0222006	-5.49326	0.107225	0.969703	no	no change
XP_030481680.1	fimbrin-5	1913.84	1061.06	0.554414	-0.850965	0.423956	0.372679	no	no change
XP_030496837.1	peroxisomal membrane protein 11A	2318.13	10855	4.68267	2.22733	0.129339	0.88827	no	no change
XP_060967409.1	putative disease resistance RPP13-like protein 1	3128.12	11030.1	3.5261	1.81807	0.273807	0.562556	no	no change
XP_060973591.1	alpha-humulene synthase-like	7400.22	4751.27	0.642044	-0.639255	0.425415	0.371187	no	no change
XP_030480501.2	suppressor protein SRP40	5594.07	0	INF	INF	0.327631	0.484615	no	no change
XP_030489289.1	D-xylose-proton symporter-like 2	518.804	83.4879	0.160924	-2.63555	0.0761537	1.11831	no	no change
XP_060963368.1	uncharacterized protein LOC133032915 isoform X2	29482.8	490.574	0.0166393	-5.90926	0.0283915	1.54681	yes	high in head
XP_030477817.1	protein NOI4 isoform X1	4617.56	2217.42	0.480216	-1.05825	0.568902	0.244962	no	no change
XP_030499503.1	GDSL esterase/lipase At3g26430	2501.49	15436.3	6.17085	2.62547	0.106534	0.972512	no	no change
XP_030496290.1	enoyl-CoA delta isomerase 1, peroxisomal-like	462.253	521.47	1.12811	0.173902	0.645009	0.190434	no	no change
XP_060957769.1	high mobility group B protein 1 isoform X2	2676.69	529.432	0.197794	-2.33793	0.0335255	1.47462	yes	high in head
XP_060971222.1	(-)-limonene synthase, chloroplastic-like isoform X2	613.989	460.151	0.749445	-0.416106	0.610789	0.214109	no	no change
XP_030481296.1	ribulose bisphosphate carboxylase/oxygenase activase 2, chloroplastic	4865.27	1546.98	0.317964	-1.65307	0.24198	0.616221	no	no change
XP_060968104.1	uncharacterized protein LOC115709867 isoform X2	1323.72	358.395	0.270748	-1.88498	0.107944	0.966802	no	no change
XP_030485652.1	MICOS complex subunit MIC10 isoform X2	671.51	277.897	0.41384	-1.27286	0.217298	0.662944	no	no change
XP_060968202.1	glycerophosphodiester phosphodiesterase GDPD6 isoform X2	335.421	1933.52	5.76447	2.52719	0.158702	0.799417	no	no change
XP_030507927.2	lactoylglutathione lyase	6506.63	5452.48	0.837988	-0.254999	0.826933	0.0825296	no	no change
XP_030482331.2	uncharacterized protein LOC115699187 isoform X2	840.104	1241.56	1.47786	0.563514	0.674409	0.171077	no	no change
XP_060973237.1	OVARIAN TUMOR DOMAIN-containing deubiquitinating enzyme 2 isoform X1	8893.92	813.356	0.0914508	-3.45086	0.136497	0.864877	no	no change
XP_030489391.1	mitochondrial pyruvate carrier 1	1146.04	700.834	0.611527	-0.709512	0.615577	0.210718	no	no change
XP_030481214.1	non-specific lipid-transfer protein 1	59417.6	368.071	0.00619466	-7.33476	0.0769647	1.11371	no	no change
XP_030480906.2	LOW QUALITY PROTEIN: cannabichromenic acid synthase	180744	11700.9	0.0647374	-3.94926	0.041706	1.3798	yes	high in head
XP_030501591.2	glycine-rich protein 2-like	174551	5619.21	0.0321924	-4.95714	0.0403446	1.39421	yes	high in head
XP_030479750.1	berberine bridge enzyme-like 21	67399.2	2023.83	0.0300275	-5.05757	0.0701298	1.1541	no	no change
XP_030506131.1	serine/threonine-protein phosphatase BSL3	514.178	860.719	1.67397	0.743274	0.221984	0.653678	no	no change
XP_030493020.2	thioredoxin Y2, chloroplastic	41836	976.872	0.02335	-5.42043	0.00309163	2.50981	yes	high in head
XP_060974672.1	uncharacterized protein LOC133039751	49130.5	18529.6	0.37715	-1.40679	0.175553	0.755593	no	no change
XP_060965819.1	uncharacterized protein LOC115719408	1069.25	1482.92	1.38688	0.471843	0.410609	0.386572	no	no change
XP_030495981.2	uncharacterized protein LOC115711927	1118.97	1602.86	1.43244	0.518478	0.627961	0.202067	no	no change
XP_060962878.1	probable beta-1,4-xylosyltransferase IRX10L	2257.26	13074.3	5.79212	2.53409	0.0484416	1.31478	yes	high in stalk
XP_060962335.1	cytochrome b5	8227.03	1056.39	0.128405	-2.96123	0.198487	0.702267	no	no change
XP_030508772.2	uncharacterized protein LOC115723425	8293.21	1528.45	0.184302	-2.43986	0.185462	0.731745	no	no change
XP_030481115.1	GDSL esterase/lipase EXL3	565.421	1402.3	2.4801	1.3104	0.11588	0.935993	no	no change
XP_030505742.2	tetrahydrocannabinolic acid synthase-like	73049.8	1483.83	0.0203126	-5.62148	0.0255189	1.59314	yes	high in head
XP_030488490.1	coatomer subunit beta'-1	1217.87	1194.68	0.980958	-0.0277363	0.976293	0.0104198	no	no change
XP_030481481.1	thioredoxin H2	66702.9	163048	2.44439	1.28948	0.565828	0.247315	no	no change
XP_030509562.2	histone H2A.1	267771	21480.2	0.0802185	-3.63992	0.137467	0.861801	no	no change
XP_060971475.1	polygalacturonase inhibitor 2-like	71526.3	1738.84	0.0243105	-5.36228	0.0134342	1.87179	yes	high in head
XP_060960560.1	glycine-rich cell wall structural protein-like isoform X3	357.751	1526.31	4.26642	2.09303	0.0602542	1.22001	no	no change
XP_060960559.1	glycine-rich cell wall structural protein-like isoform X2	308.81	789.793	2.55754	1.35476	0.265361	0.576163	no	no change
XP_030499704.2	phenylacetaldehyde oxime monooxygenase CYP71AN24	728.895	901.859	1.2373	0.307191	0.715617	0.145319	no	no change
XP_060966591.1	probable glutathione S-transferase parA	934.082	9184.79	9.83296	3.29763	1.79355e-05	4.74629	yes	high in stalk
XP_030481161.2	non-specific lipid-transfer protein 1	20354.6	665.224	0.0326817	-4.93537	0.0695956	1.15742	no	no change
XP_030484403.2	anamorsin homolog	6403.92	1094.1	0.170848	-2.54921	0.374184	0.426915	no	no change
XP_060972026.1	cytochrome P450 89A2	2721.84	9192.89	3.37746	1.75594	0.123892	0.906958	no	no change
XP_060959159.1	desmethyl-deoxy-podophyllotoxin synthase-like	1241.7	6004.8	4.83594	2.2738	0.0827213	1.08238	no	no change
XP_060965974.1	probable NOT transcription complex subunit VIP2 isoform X2	5510.67	3329.18	0.604134	-0.727061	0.401507	0.396306	no	no change
XP_060958877.1	uncharacterized protein LOC115701081 isoform X2	120926	1407.3	0.0116376	-6.42506	0.00780832	2.10744	yes	high in head
XP_030479646.1	sterol carrier protein 2	2150.63	3068.73	1.42689	0.512878	0.714021	0.146289	no	no change
XP_060971739.1	dolichyl-diphosphooligosaccharide--protein glycosyltransferase subunit DAD1	83990.6	6747.85	0.0803405	-3.63773	0.283867	0.546885	no	no change
XP_030484682.1	probable small nuclear ribonucleoprotein G	47973.5	467.066	0.00973591	-6.68247	0.0308417	1.51086	yes	high in head
YP_009243679.1	cytochrome c oxidase subunit 1 (mitochondrion)	358.368	571.03	1.59342	0.672124	0.34352	0.464048	no	no change
XP_060970631.1	auxin-induced in root cultures protein 12-like	20711.4	470.706	0.0227268	-5.45946	0.091711	1.03758	no	no change
XP_030507549.1	uncharacterized protein LOC115722471	23597.2	808.311	0.0342546	-4.86756	0.0569769	1.2443	no	no change
XP_030507172.1	protein SRC1	343.34	0	INF	INF	0.136349	0.865349	no	no change
XP_030506215.2	barwin	6943.98	632.648	0.0911074	-3.45629	0.102582	0.988931	no	no change
XP_030504380.1	uncharacterized protein LOC115719459	46293.5	1441.06	0.0311288	-5.00561	0.151423	0.819809	no	no change
XP_030482685.1	protein SPIRAL1-like 1	43982.1	1515.31	0.034453	-4.85923	0.183406	0.736586	no	no change
XP_030478667.1	sm-like protein LSM7	16987.5	13321.6	0.784198	-0.35071	0.488365	0.311255	no	no change
XP_060968343.1	uncharacterized protein LOC133035916	89070.4	2855.28	0.0320565	-4.96324	0.0193824	1.71259	yes	high in head
XP_030506529.2	probable manganese-transporting ATPase PDR2	906.571	1012.91	1.1173	0.160012	0.718703	0.14345	no	no change
XP_030483939.2	sucrose-phosphatase 1	1162.39	636.22	0.547337	-0.869498	0.380507	0.419637	no	no change
XP_030479880.1	pleiotropic drug resistance protein 1	5303.25	1026.48	0.193556	-2.36917	0.347842	0.458618	no	no change
XP_030493290.2	protein MODIFIER OF SNC1 11	2239.07	400.887	0.179041	-2.48163	0.131628	0.880652	no	no change
XP_060966568.1	ABC transporter I family member 20	2823.22	599.051	0.212187	-2.23659	0.240254	0.619329	no	no change
XP_030489712.2	regulator of nonsense transcripts UPF2	477.134	564.183	1.18244	0.24177	0.762372	0.117833	no	no change
XP_030509948.1	protein RETICULATA-RELATED 1, chloroplastic	8146.3	834.62	0.102454	-3.28695	0.329898	0.481621	no	no change
XP_060963815.1	uncharacterized protein LOC133033196 isoform X2	1201.62	2706.84	2.25266	1.17163	0.350043	0.455878	no	no change
XP_060962739.1	serine/arginine-rich splicing factor SC35-like isoform X2	22495.8	3185.87	0.14162	-2.8199	0.391736	0.407007	no	no change
XP_030496870.2	uncharacterized protein LOC115712682	913.148	1006.33	1.10204	0.140181	0.791581	0.101505	no	no change
XP_060958765.1	fasciclin-like arabinogalactan protein 7	6141.92	496.845	0.0808941	-3.62782	0.196846	0.705874	no	no change
XP_030479969.1	protein ROOT HAIR DEFECTIVE 3 homolog 2	196.769	604.741	3.07336	1.61982	0.0220724	1.65615	yes	high in stalk
XP_030480117.1	homeobox-DDT domain protein RLT1	1965.85	7077.98	3.60047	1.84818	0.221867	0.653908	no	no change
XP_030493338.2	uncharacterized protein LOC115709390	363.083	0	INF	INF	0.0531253	1.2747	no	no change
XP_030507316.2	GDP-mannose 4,6 dehydratase 1	510.55	1684.34	3.29907	1.72206	0.030781	1.51172	yes	high in stalk

## Sheet: S3
Supplementary Table S3. Summary of Stalk vs Head DEG analysis
Gene ID	Pink Pepper Description	baseMean	log2FoldChange	lfcSE	stat	pvalue	padj	p005	p001	FoldChange
LOC115694673	uncharacterized LOC115694673	2.83069	-0.513035	1.32336	-0.387677	0.698255	0.738594	NS	NS	0.700747
LOC115694674	rust resistance kinase Lr10	4.31392	1.46509	1.33923	1.09398	0.273965	0.325581	NS	NS	2.7608
LOC115694675	uridine kinase-like protein 4	718.423	-0.72812	0.112967	-6.44542	1.15e-10	3.97e-10	down	down	0.60369
LOC115694676	fructose-bisphosphate aldolase 5%2C cytosolic	177.486	5.68494	0.715153	7.94926	1.88e-15	8.74e-15	up	up	51.4443
LOC115694677	uncharacterized LOC115694677	52.6118	0.865509	0.279188	3.1001	0.00193458	0.00336849	up	up	1.82198
LOC115694678	kinesin-like protein KIN-14F	58.328	2.18221	0.33649	6.48521	8.86e-11	3.08e-10	up	up	4.53847
LOC115694680	uncharacterized LOC115694680	207.999	-1.0892	0.191564	-5.68583	1.3e-08	3.81e-08	down	down	0.470022
LOC115694682	DAG protein%2C chloroplastic	744.907	-0.416948	0.112198	-3.71618	0.000202255	0.000396614	down	down	0.749007
LOC115694683	uncharacterized LOC115694683	475.869	-0.803744	0.144447	-5.56427	2.63e-08	7.53e-08	down	down	0.57286
LOC115694684	uncharacterized LOC115694684	469.5	-0.478156	0.185012	-2.58445	0.00975333	0.0153829	down	NS	0.717895
LOC115694685	actin-related protein 6	112.187	1.26724	0.226115	5.60442	2.09e-08	6.03e-08	up	up	2.40701
LOC115694686	lysine-specific histone demethylase 1 homolog 2	140.796	0.772276	0.226134	3.41513	0.000637509	0.00117594	up	up	1.70796
LOC115694687	separase	44.5001	0.219562	0.367073	0.598143	0.549745	0.600809	NS	NS	1.16438
LOC115694688	uncharacterized LOC115694688	23.5254	-4.50358	0.695422	-6.47604	9.42e-11	3.26e-10	down	down	0.0440847
LOC115694690	protein LUTEIN DEFICIENT 5%2C chloroplastic	127.762	1.78384	0.218585	8.16089	3.33e-16	1.62e-15	up	up	3.44342
LOC115694691	small ribosomal subunit protein uS17	3761.37	0.457403	0.125284	3.65094	0.000261286	0.000504867	up	up	1.37307
LOC115694693	fimbrin-1-like	1448.03	-3.87901	0.156891	-24.7242	5.88e-135	6.52e-133	down	down	0.0679677
LOC115694694	uncharacterized LOC115694694	1094.38	-0.969505	0.132943	-7.29261	3.04e-13	1.24e-12	down	down	0.510681
LOC115694695	cytochrome b-c1 complex subunit 6-1%2C mitochondrial	1355.07	-0.648886	0.173312	-3.74404	0.000181085	0.000357341	down	down	0.637772
LOC115694696	uncharacterized LOC115694696	560.543	-0.433515	0.159213	-2.72286	0.00647202	0.0104865	down	NS	0.740456
LOC115694697	uncharacterized LOC115694697	122.704	-0.622069	0.228787	-2.71899	0.00654825	0.0106003	down	NS	0.649738
LOC115694698	protein PIN-LIKES 6	213.052	-0.227575	0.211018	-1.07846	0.280828	0.332636	NS	NS	0.854069
LOC115694702	heat shock factor-binding protein-like	144.059	2.94544	0.263525	11.1771	5.28e-29	4.68e-28	up	up	7.70312
LOC115694704	uncharacterized LOC115694704	402.147	0.321906	0.161615	1.99181	0.0463918	0.065478	NS	NS	1.24998
LOC115694706	uncharacterized LOC115694706	839.719	-0.496121	0.111054	-4.46738	7.92e-06	1.81e-05	down	down	0.709011
LOC115694707	mRNA cap guanine-N7 methyltransferase 1	264.414	-0.540712	0.192146	-2.81406	0.00489196	0.00806865	down	down	0.687431
LOC115694708	glutamyl endopeptidase%2C chloroplastic	1228.57	-1.08753	0.154964	-7.01796	2.25e-12	8.67e-12	down	down	0.470566
LOC115694709	uncharacterized LOC115694709	5.19427	-2.28137	1.09193	-2.0893	0.0366804	0.0527582	NS	NS	0.205703
LOC115694710	uncharacterized LOC115694710	22.9943	1.1018	0.475968	2.31486	0.0206207	0.0309422	up	NS	2.14622
LOC115694711	uncharacterized LOC115694711	37.5158	3.27186	0.466113	7.01945	2.23e-12	8.59e-12	up	up	9.6589
LOC115694712	pumilio homolog 6%2C chloroplastic	1155.9	-0.475084	0.140613	-3.37867	0.000728387	0.00133504	down	down	0.719425
LOC115694713	cyclin-T1-3	420.128	1.24854	0.169135	7.38194	1.56e-13	6.47e-13	up	up	2.37601
LOC115694717	uncharacterized LOC115694717	200.299	-1.24484	0.26575	-4.68425	2.81e-06	6.7e-06	down	down	0.421955
LOC115694721	uncharacterized LOC115694721	248.263	0.117837	0.15646	0.753145	0.451363	0.50522	NS	NS	1.08511
LOC115694722	protein S-acyltransferase 16	296.864	-0.159907	0.16454	-0.971839	0.33113	0.384606	NS	NS	0.895083
LOC115694723	small ribosomal subunit protein bS16m/bS16c	674.31	-0.909546	0.17604	-5.1667	2.38e-07	6.26e-07	down	down	0.532353
LOC115694724	uncharacterized LOC115694724	327.868	-1.65147	0.150298	-10.9879	4.37e-28	3.73e-27	down	down	0.318316
LOC115694725	large ribosomal subunit protein P3	2626.71	0.075998	0.134064	0.56688	0.570796	0.621085	NS	NS	1.05409
LOC115694728	purine permease 5	171.024	0.487203	0.213676	2.2801	0.0226016	0.0337008	up	NS	1.40172
LOC115694729	uncharacterized LOC115694729	984.009	-0.551959	0.203609	-2.71087	0.00671072	0.010838	down	NS	0.682094
LOC115694730	uncharacterized LOC115694730	90.2465	-0.981995	0.287585	-3.41463	0.00063869	0.00117788	down	down	0.506279
LOC115694731	uncharacterized LOC115694731	129.65	0.271498	0.25338	1.0715	0.283943	0.336018	NS	NS	1.20706
LOC115694734	laccase-17	25.4597	0.107115	0.398571	0.268748	0.788123	0.81821	NS	NS	1.07707
LOC115694735	G-type lectin S-receptor-like serine/threonine-protein kinase	6.27025	5.26067	1.28139	4.10544	4.04e-05	8.58e-05	up	up	38.337
LOC115694736	fatty acid desaturase 4%2C chloroplastic-like	6.03707	-1.4029	0.878183	-1.5975	0.110154	0.143541	NS	NS	0.378169
LOC115694737	uncharacterized LOC115694737	44.9622	2.117	0.353956	5.98098	2.22e-09	6.91e-09	up	up	4.33791
LOC115694738	phosphatidylinositol/phosphatidylcholine transfer protein SFH8	937	-0.264337	0.121146	-2.18197	0.0291116	0.0425055	down	NS	0.832581
LOC115694739	phosphatidylinositol/phosphatidylcholine transfer protein SFH3	51.621	4.89246	0.491909	9.94587	2.63e-23	1.85e-22	up	up	29.7015
LOC115694740	uncharacterized LOC115694740	334.424	2.63664	0.15826	16.6601	2.55e-62	6.17e-61	up	up	6.21883
LOC115694742	protein CASPARIAN STRIP INTEGRITY FACTOR 1-like	1.64979	4.09415	1.91896	2.13352	0.0328819	0.047641	up	NS	17.079
LOC115694744	protein REDUCED CHLOROPLAST COVERAGE 2	310.895	0.703912	0.16317	4.31399	1.6e-05	3.55e-05	up	up	1.62892
LOC115694745	large ribosomal subunit protein P2y	2502.86	0.876991	0.137435	6.38112	1.76e-10	5.99e-10	up	up	1.83654
LOC115694746	exosome complex component RRP45A	112.44	-0.185307	0.218799	-0.846927	0.397036	0.451712	NS	NS	0.879462
LOC115694747	mitochondrial import inner membrane translocase subunit TIM50	299.182	-0.619953	0.153192	-4.0469	5.19e-05	0.000109077	down	down	0.650692
LOC115694748	cucumber peeling cupredoxin	3375.44	-3.18298	0.185143	-17.192	3.05e-66	8.03e-65	down	down	0.11011
LOC115694749	RGS1-HXK1-interacting protein 1	684.405	-1.15799	0.12609	-9.18382	4.16e-20	2.53e-19	down	down	0.448137
LOC115694752	serine carboxypeptidase II-2	34.1643	6.41466	0.903303	7.10134	1.24e-12	4.84e-12	up	up	85.3108
LOC115694753	transmembrane emp24 domain-containing protein p24delta3	665.51	0.532574	0.125494	4.24382	2.2e-05	4.8e-05	up	up	1.44651
LOC115694755	uncharacterized methyltransferase At2g41040%2C chloroplastic	327.481	-3.55677	0.186373	-19.0842	3.42e-81	1.24e-79	down	down	0.0849779
LOC115694757	disease resistance protein At4g27190-like	365.965	0.9151	0.199045	4.59745	4.28e-06	1e-05	up	up	1.8857
LOC115694758	receptor-like protein kinase	1.47819	3.93262	2.4502	1.60502	0.108489	0.1416	NS	NS	15.2699
LOC115694761	pollen-specific leucine-rich repeat extensin-like protein 2	567.926	-0.573239	0.116323	-4.92801	8.31e-07	2.08e-06	down	down	0.672106
LOC115694763	uncharacterized LOC115694763	6.62762	-6.37218	1.42388	-4.47523	7.63e-06	1.75e-05	down	down	0.0120721
LOC115694765	proteinaceous RNase P 1%2C chloroplastic/mitochondrial	120.929	0.17801	0.228106	0.780383	0.435166	0.489662	NS	NS	1.13132
LOC115694766	nuclear transcription factor Y subunit B-3	304.444	0.562775	0.292174	1.92616	0.0540839	0.0752447	NS	NS	1.47711
LOC115694767	basic blue protein	528.852	3.13946	0.248844	12.6162	1.72e-36	2.03e-35	up	up	8.81192
LOC115694769	uncharacterized LOC115694769	211.217	0.236363	0.169747	1.39244	0.163788	0.205105	NS	NS	1.17802
LOC115694770	photosystem I reaction center subunit V%2C chloroplastic	490.057	4.9238	0.223245	22.0556	8.44e-108	5.33e-106	up	up	30.3536
LOC115694771	plasma membrane ATPase 4	893.898	-0.038331	0.146143	-0.262284	0.793102	0.822542	NS	NS	0.973781
LOC115694772	organelle RRM domain-containing protein 2%2C mitochondrial	259.214	0.1236	0.150725	0.820035	0.412196	0.466605	NS	NS	1.08945
LOC115694773	uncharacterized LOC115694773	117.036	0.385104	0.244254	1.57665	0.114876	0.149102	NS	NS	1.30595
LOC115694774	E3 ubiquitin-protein ligase RHY1A	178.219	4.77701	0.747488	6.39076	1.65e-10	5.63e-10	up	up	27.4173
LOC115694776	uncharacterized LOC115694776	515.124	-0.0301687	0.202849	-0.148725	0.881771	0.900581	NS	NS	0.979306
LOC115694777	4-coumarate--CoA ligase CCL1	222.681	-1.25174	0.232905	-5.37448	7.68e-08	2.12e-07	down	down	0.419941
LOC115694778	uncharacterized LOC115694778	324.679	-0.732169	0.186624	-3.92324	8.74e-05	0.000179282	down	down	0.601998
LOC115694780	protein FAR-RED-ELONGATED HYPOCOTYL 1-LIKE	237.699	6.5075	0.367527	17.7062	3.76e-70	1.08e-68	up	up	90.9814
LOC115694781	endoglucanase 24	17.7177	3.63615	0.633892	5.73623	9.68e-09	2.86e-08	up	up	12.4334
LOC115694782	chorismate mutase 2	139.199	0.915638	0.198888	4.60378	4.15e-06	9.73e-06	up	up	1.8864
LOC115694783	pentatricopeptide repeat-containing protein At2g22410%2C mitochondrial	76.5326	0.448223	0.243753	1.83884	0.0659383	0.0902608	NS	NS	1.36436
LOC115694784	UDP-glucuronate 4-epimerase 1	7130.72	0.907396	0.142749	6.3566	2.06e-10	6.99e-10	up	up	1.87566
LOC115694791	transmembrane 9 superfamily member 11	1459.6	-0.778737	0.13807	-5.64015	1.7e-08	4.94e-08	down	down	0.582877
LOC115694795	uncharacterized LOC115694795	7.72458	4.0791	1.13881	3.58191	0.000341094	0.000649623	up	up	16.9017
LOC115694796	uncharacterized LOC115694796	3.76598	5.28261	1.43589	3.67897	0.000234177	0.000455482	up	up	38.9245
LOC115694798	ubiquinone biosynthesis protein COQ4 homolog%2C mitochondrial	565.841	-0.877762	0.156628	-5.60412	2.09e-08	6.04e-08	down	down	0.544211
LOC115694800	calcium-binding protein CML21	229.907	-1.61066	0.20914	-7.70136	1.35e-14	5.95e-14	down	down	0.327448
LOC115694801	protein SRG1	124.541	8.3339	0.85704	9.72405	2.38e-22	1.6e-21	up	up	322.667
LOC115694804	zinc finger CCCH domain-containing protein 39	113.128	-0.661403	0.278957	-2.37099	0.0177405	0.0268783	down	NS	0.632263
LOC115694806	uncharacterized LOC115694806	340.291	0.0223429	0.169305	0.131969	0.895009	0.911797	NS	NS	1.01561
LOC115694808	zinc finger protein 3	4.56957	5.5518	1.48307	3.74345	0.000181508	0.000358067	up	up	46.9092
LOC115694809	DEAD-box ATP-dependent RNA helicase 10	465.345	-0.192309	0.170652	-1.12691	0.259782	0.310381	NS	NS	0.875204
LOC115694810	aspartic proteinase A1	11435.3	-2.10197	0.140434	-14.9676	1.2e-50	2.12e-49	down	down	0.232941
LOC115694811	uncharacterized LOC115694811	84.9562	-0.648446	0.277005	-2.34092	0.0192364	0.0289974	down	NS	0.637967
LOC115694813	uncharacterized LOC115694813	6.47128	0.768414	0.789677	0.973073	0.330517	0.384032	NS	NS	1.7034
LOC115694814	NADPH--cytochrome P450 reductase 2	3104.99	-0.386026	0.177271	-2.1776	0.0294357	0.0429432	down	NS	0.765234
LOC115694815	uncharacterized LOC115694815	6.32858	-6.32504	1.45978	-4.33286	1.47e-05	3.27e-05	down	down	0.0124731
LOC115694816	ATP-dependent DNA helicase Q-like 4A	75.051	1.83876	0.317236	5.79619	6.78e-09	2.03e-08	up	up	3.57702
LOC115694817	uncharacterized LOC115694817	132.315	0.438797	0.214938	2.0415	0.0412009	0.0586338	NS	NS	1.35547
LOC115694820	small ribosomal subunit protein cS22	383.4	0.477559	0.147927	3.22834	0.00124511	0.00222042	up	up	1.39239
LOC115694823	uncharacterized LOC115694823	135.162	0.382317	0.206635	1.8502	0.0642848	0.0881654	NS	NS	1.30343
LOC115694826	uncharacterized LOC115694826	2.79657	4.84286	1.8147	2.66869	0.00761488	0.0121997	up	NS	28.6977
LOC115694828	deoxyhypusine synthase	210.121	0.375362	0.180144	2.08368	0.0371892	0.0534148	NS	NS	1.29716
LOC115694831	transcription factor TFIIIB component B''	58.783	2.36126	0.334267	7.06398	1.62e-12	6.29e-12	up	up	5.13818
LOC115694833	high mobility group B protein 10	222.119	1.90431	0.166211	11.4572	2.16e-30	2.04e-29	up	up	3.7433
LOC115694836	uncharacterized LOC115694836	638.011	-1.07591	0.145478	-7.39572	1.41e-13	5.85e-13	down	down	0.47437
LOC115694839	(DL)-glycerol-3-phosphatase 2	300.339	-0.516222	0.175165	-2.94706	0.00320811	0.00542945	down	down	0.699201
LOC115694840	protein RRC1	701.12	-0.195008	0.143816	-1.35596	0.175113	0.217815	NS	NS	0.873568
LOC115694841	inactive receptor kinase	121.472	5.17069	0.374258	13.8158	2.05e-43	2.98e-42	up	up	36.019
LOC115694842	uncharacterized LOC115694842	10736.9	9.47005	0.595001	15.916	4.91e-57	1.04e-55	up	up	709.198
LOC115694843	uncharacterized LOC115694843	15.2988	7.3017	1.13748	6.41921	1.37e-10	4.69e-10	up	up	157.772
LOC115694844	splicing factor 3B subunit 6-like protein	664.519	-0.0682179	0.182772	-0.37324	0.70897	0.747969	NS	NS	0.953815
LOC115694845	actin-related protein 2/3 complex subunit 1A	252.734	0.183581	0.146349	1.2544	0.209696	0.255901	NS	NS	1.1357
LOC115694846	cellulose synthase-like protein E6	15.9852	2.22035	0.81349	2.72942	0.00634463	0.0102956	up	NS	4.66008
LOC115694847	protein DNA-DAMAGE INDUCIBLE 1	415.479	-1.22812	0.146961	-8.35678	6.45e-17	3.29e-16	down	down	0.426874
LOC115694850	ATP-dependent DNA helicase 2 subunit KU70	108.842	0.704991	0.211283	3.33671	0.000847749	0.00154187	up	up	1.63013
LOC115694852	uncharacterized LOC115694852	7.94262	1.06119	0.883922	1.20055	0.229926	0.277964	NS	NS	2.08666
LOC115694853	topless-related protein 4	2538.26	-1.12458	0.169754	-6.62478	3.48e-11	1.24e-10	down	down	0.458635
LOC115694854	alanine--tRNA ligase-like	119.087	2.46586	0.286063	8.62	6.7e-18	3.61e-17	up	up	5.52456
LOC115694855	uncharacterized LOC115694855	415.401	-0.0867231	0.186535	-0.464917	0.641991	0.687101	NS	NS	0.941659
LOC115694857	protein NOI4	679.146	-1.68863	0.197741	-8.53961	1.35e-17	7.14e-17	down	down	0.310221
LOC115694859	protein trichome berefringence-like 7	19.1126	4.77936	0.800319	5.97183	2.35e-09	7.3e-09	up	up	27.462
LOC115694860	protein OSB4%2C chloroplastic	238.583	-0.249747	0.240477	-1.03855	0.299016	0.351901	NS	NS	0.841044
LOC115694861	red chlorophyll catabolite reductase%2C chloroplastic	51.7365	1.86488	0.346166	5.38726	7.15e-08	1.97e-07	up	up	3.64239
LOC115694862	protein NRT1/ PTR FAMILY 6.2	10.1283	6.70331	1.2618	5.31249	1.08e-07	2.94e-07	up	up	104.207
LOC115694868	ABC transporter C family member 4	357.169	0.126932	0.343133	0.36992	0.711442	0.750292	NS	NS	1.09197
LOC115694871	pentatricopeptide repeat-containing protein At4g22760-like	1.86121	-0.0991325	1.98649	-0.0499034	0.960199	0.967283	NS	NS	0.933594
LOC115694875	mitogen-activated protein kinase kinase kinase 20	12.9026	7.05859	1.16418	6.06311	1.34e-09	4.23e-09	up	up	133.305
LOC115694876	uncharacterized LOC115694876	16.0917	7.37797	1.13209	6.51715	7.17e-11	2.5e-10	up	up	166.338
LOC115694897	(R)-mandelonitrile lyase 1-like	2.65331	-4.04834	1.76331	-2.29588	0.0216827	0.0324289	down	NS	0.0604404
LOC115694903	WAT1-related protein	1.18395	3.60227	2.57494	1.39897	0.161821	0.202852	NS	NS	12.1448
LOC115694915	DNA mismatch repair protein PMS1	50.4365	1.06802	0.337139	3.16789	0.00153551	0.00270521	up	up	2.09655
LOC115694922	formin-like protein 13	225.019	-0.104784	0.197433	-0.530733	0.595604	0.644462	NS	NS	0.929944
LOC115694939	uncharacterized LOC115694939	11.9133	-3.93717	0.926153	-4.2511	2.13e-05	4.65e-05	down	down	0.065282
LOC115694953	anion transporter 6%2C chloroplastic	145.116	-1.16833	0.188463	-6.19923	5.67e-10	1.85e-09	down	down	0.444936
LOC115694961	uncharacterized LOC115694961	1127.01	-4.33097	0.556029	-7.7891	6.75e-15	3.04e-14	down	down	0.0496877
LOC115694974	uncharacterized LOC115694974	9.89325	1.44199	0.636734	2.26467	0.023533	0.0349659	up	NS	2.71696
LOC115694977	uncharacterized LOC115694977	6.25268	-3.77276	1.22322	-3.08428	0.00204043	0.00354103	down	down	0.073162
LOC115694982	glutathione S-transferase T3-like	1.12531	3.54084	3.19237	1.10916	0.267362	0.318496	NS	NS	11.6386
LOC115694984	glycerophosphodiester phosphodiesterase GDPD4	83.4213	0.618469	0.245473	2.5195	0.0117521	0.0183267	up	NS	1.53524
LOC115694991	uncharacterized LOC115694991	199.932	0.0197126	0.178383	0.110507	0.912007	0.926971	NS	NS	1.01376
LOC115694994	transcription factor MYB44-like	5.71977	0.888721	0.969438	0.916738	0.35928	0.413169	NS	NS	1.85153
LOC115695007	aspartic proteinase CDR1-like	2.54002	0.771778	1.56803	0.492195	0.622581	0.669171	NS	NS	1.70737
LOC115695041	uncharacterized LOC115695041	6.13304	2.20357	1.01504	2.17093	0.0299364	0.0436245	up	NS	4.60619
LOC115695046	disease resistance protein RPM1	5.93858	4.41569	1.26487	3.49103	0.000481166	0.000900561	up	up	21.343
LOC115695048	disease resistance protein RPM1	12.2213	-0.1113	0.567709	-0.196051	0.84457	0.869133	NS	NS	0.925753
LOC115695049	uncharacterized LOC115695049	2.1888	3.66411	1.62825	2.25034	0.0244274	0.0361839	up	NS	12.6767
LOC115695051	uncharacterized LOC115695051	45.876	0.793839	0.32376	2.45194	0.014209	0.0218556	up	NS	1.73368
LOC115695057	uncharacterized LOC115695057	2.89953	1.06437	1.67781	0.63438	0.525833	0.577966	NS	NS	2.09125
LOC115695116	uncharacterized LOC115695116	5.07523	5.70846	1.34599	4.24108	2.22e-05	4.86e-05	up	up	52.2899
LOC115695131	polyadenylate-binding protein RBP47	760.148	-0.573758	0.15032	-3.81691	0.000135135	0.000270996	down	down	0.671864
LOC115695143	uncharacterized LOC115695143	15.8933	7.36219	1.15756	6.36011	2.02e-10	6.83e-10	up	up	164.528
LOC115695146	uncharacterized LOC115695146	407.482	-1.74783	0.150068	-11.6469	2.38e-31	2.32e-30	down	down	0.297749
LOC115695173	uroporphyrinogen-III synthase%2C chloroplastic	92.9821	0.806953	0.249361	3.23609	0.00121181	0.00216422	up	up	1.74951
LOC115695180	histone-lysine N-methyltransferase ASHR1	195.016	0.105294	0.166753	0.631438	0.527754	0.579848	NS	NS	1.07571
LOC115695181	formate--tetrahydrofolate ligase	1801.38	-0.68613	0.128499	-5.33959	9.32e-08	2.55e-07	down	down	0.621519
LOC115695182	disease resistance protein	1.13829	3.55827	2.1102	1.68622	0.0917527	0.121805	NS	NS	11.78
LOC115695188	uncharacterized LOC115695188	64.874	-1.23507	0.344394	-3.58622	0.000335508	0.000639802	down	down	0.424821
LOC115695191	aldehyde dehydrogenase family 3 member F1-like	130.563	6.98777	0.548558	12.7384	3.62e-37	4.4e-36	up	up	126.919
LOC115695193	embryogenesis-associated protein EMB8	414.121	-2.25608	0.189487	-11.9063	1.1e-32	1.13e-31	down	down	0.20934
LOC115695199	uncharacterized LOC115695199	1.31824	1.83474	2.39994	0.764493	0.444574	0.49883	NS	NS	3.56707
LOC115695222	dol-P-Man:Man(5)GlcNAc(2)-PP-Dol alpha-1%2C3-mannosyltransferase	62.2361	-1.03497	0.279449	-3.70361	0.00021255	0.00041525	down	down	0.488025
LOC115695236	uncharacterized LOC115695236	618.477	-1.17353	0.11779	-9.96285	2.22e-23	1.56e-22	down	down	0.443337
LOC115695269	E3 ubiquitin-protein ligase RFI2-like	990.76	2.03275	0.215326	9.44034	3.72e-21	2.37e-20	up	up	4.09185
LOC115695287	inositol-tetrakisphosphate 1-kinase 4	72.1268	1.81958	0.309059	5.88748	3.92e-09	1.2e-08	up	up	3.52978
LOC115695289	protein ALP1-like	1.91807	2.5841	1.57931	1.63622	0.101794	0.133671	NS	NS	5.99641
LOC115695303	uncharacterized LOC115695303	3.59196	-1.32698	3.4338	-0.386448	0.699165	0.739436	NS	NS	0.398601
LOC115695309	la protein 1	1360.89	-0.446337	0.106649	-4.18511	2.85e-05	6.16e-05	down	down	0.733904
LOC115695324	oligopeptide transporter 4	11.5283	3.00821	0.7743	3.88507	0.0001023	0.000208207	up	up	8.04566
LOC115695330	calmodulin-like protein 5	16.4466	1.97602	0.566156	3.49023	0.0004826	0.000902916	up	up	3.93405
LOC115695344	regulator of nonsense transcripts UPF3	317.823	-0.347187	0.153083	-2.26797	0.0233311	0.0346925	down	NS	0.786115
LOC115695347	uncharacterized LOC115695347	22.9804	0.39829	0.539565	0.738169	0.460412	0.514339	NS	NS	1.31794
LOC115695348	uncharacterized LOC115695348	28.2682	2.94469	0.492194	5.98278	2.19e-09	6.84e-09	up	up	7.69909
LOC115695366	phosphatidylserine decarboxylase proenzyme 2-like	34.8667	-1.84745	0.560636	-3.29527	0.000983273	0.0017757	down	down	0.277883
LOC115695382	protein TRANSPARENT TESTA 1	7.69651	6.31337	1.37647	4.58662	4.5e-06	1.05e-05	up	up	79.5267
LOC115695397	inactive receptor kinase	2.23676	4.52858	1.67273	2.70729	0.00678344	0.0109472	up	NS	23.0801
LOC115695403	2-oxoglutarate-dependent dioxygenase 19	47.6024	5.87964	0.721463	8.14961	3.65e-16	1.77e-15	up	up	58.8772
LOC115695407	uncharacterized LOC115695407	111.324	-0.629215	0.221209	-2.84443	0.00444904	0.00738712	down	down	0.646528
LOC115695410	uncharacterized LOC115695410	2.99872	-2.22974	1.72456	-1.29293	0.196035	0.240837	NS	NS	0.213197
LOC115695415	DNA helicase MCM9	21.3464	3.02644	0.596138	5.07674	3.84e-07	9.93e-07	up	up	8.14797
LOC115695417	indole-3-acetic acid-amido synthetase GH3.6	168.033	4.18306	0.266593	15.6909	1.75e-55	3.58e-54	up	up	18.1647
LOC115695418	phytosulfokine receptor 1	1.73886	1.42703	1.80827	0.78917	0.430012	0.484602	NS	NS	2.68893
LOC115695432	uncharacterized LOC115695432	121.275	1.27099	0.217009	5.85684	4.72e-09	1.43e-08	up	up	2.41327
LOC115695433	classical arabinogalactan protein 1-like	2953.09	0.328662	0.1687	1.94821	0.0513898	0.0718782	NS	NS	1.25585
LOC115695434	classical arabinogalactan protein 1	1398.85	2.03612	0.189694	10.7337	7.07e-27	5.79e-26	up	up	4.10142
LOC115695436	2-oxoglutarate-dependent dioxygenase 19	148.811	-0.0159202	0.255341	-0.0623487	0.950285	0.958908	NS	NS	0.989026
LOC115695461	uncharacterized LOC115695461	37.5002	2.89573	0.645167	4.48835	7.18e-06	1.65e-05	up	up	7.44221
LOC115695464	WD repeat-containing protein GTS1	422.924	0.574213	0.149047	3.85256	0.000116887	0.000236408	up	up	1.48887
LOC115695466	uncharacterized LOC115695466	90.447	2.29946	0.269232	8.54083	1.33e-17	7.07e-17	up	up	4.92275
LOC115695470	uncharacterized LOC115695470	3.31156	3.5403	1.37172	2.58092	0.00985375	0.0155312	up	NS	11.6342
LOC115695471	zinc finger CCCH domain-containing protein 19	928.049	-1.10007	0.170074	-6.46819	9.92e-11	3.43e-10	down	down	0.466494
LOC115695514	uncharacterized protein At5g01610-like	46.2787	4.32377	0.564119	7.66465	1.79e-14	7.86e-14	up	up	20.0256
LOC115695526	LOB domain-containing protein 24	3.73062	2.28374	1.21478	1.87997	0.0601124	0.0828767	NS	NS	4.86939
LOC115695527	alpha-humulene synthase-like	470.38	-4.80732	0.300545	-15.9954	1.38e-57	2.98e-56	down	down	0.035715
LOC115695537	LEAF RUST 10 DISEASE-RESISTANCE LOCUS RECEPTOR-LIKE PROTEIN KINASE-like 2.4	15.2074	1.65797	0.667339	2.48446	0.012975	0.0200914	up	NS	3.15573
LOC115695560	bidirectional sugar transporter SWEET9-like	2.92799	4.11359	1.55607	2.64358	0.00820349	0.0130918	up	NS	17.3107
LOC115695566	uncharacterized LOC115695566	30.7369	-0.522451	0.351456	-1.48653	0.137138	0.174884	NS	NS	0.696188
LOC115695570	uncharacterized LOC115695570	865.965	-1.05843	0.117339	-9.02026	1.88e-19	1.1e-18	down	down	0.480154
LOC115695574	germacrene-A synthase-like	54.5294	-4.97506	0.515591	-9.64923	4.95e-22	3.28e-21	down	down	0.031795
LOC115695578	cellulose synthase-like protein E1	16.6086	6.68485	1.12513	5.94138	2.83e-09	8.74e-09	up	up	102.882
LOC115695582	uncharacterized LOC115695582	11.6462	-4.35151	1.007	-4.32127	1.55e-05	3.44e-05	down	down	0.0489853
LOC115695587	disease resistance protein RPV1-like	2.50856	3.03674	1.51066	2.01021	0.0444086	0.0628619	NS	NS	8.20635
LOC115695599	germacrene-A synthase-like	144.494	-5.03672	0.496358	-10.1474	3.4e-24	2.5e-23	down	down	0.0304647
LOC115695603	uncharacterized LOC115695603	3.55288	1.82139	1.19311	1.52659	0.126863	0.163057	NS	NS	3.53421
LOC115695615	floricaula/leafy homolog	14.042	5.74287	1.12981	5.08303	3.71e-07	9.62e-07	up	up	53.5521
LOC115695617	BPI/LBP family protein	252.539	-1.4054	0.185842	-7.56238	3.96e-14	1.7e-13	down	down	0.377512
LOC115695618	uncharacterized LOC115695618	162.138	0.0877954	0.198292	0.442758	0.657941	0.701885	NS	NS	1.06274
LOC115695619	heavy metal-associated isoprenylated plant protein 47-like	9.71447	0.934769	0.780944	1.19697	0.231317	0.279454	NS	NS	1.91158
LOC115695620	uncharacterized LOC115695620	12.7969	0.613373	0.658885	0.930925	0.351892	0.40549	NS	NS	1.52983
LOC115695622	uncharacterized LOC115695622	499.635	-0.275745	0.173311	-1.59104	0.111601	0.145289	NS	NS	0.826024
LOC115695624	peptidyl-prolyl cis-trans isomerase FKBP12	1792.65	-0.0557545	0.186609	-0.298778	0.76511	0.797821	NS	NS	0.962091
LOC115695627	temperature-induced lipocalin-1	58.5646	3.3739	0.474038	7.11737	1.1e-12	4.32e-12	up	up	10.3668
LOC115695630	xyloglucan endotransglucosylase/hydrolase protein 23	49.8391	2.6634	0.370207	7.19436	6.28e-13	2.51e-12	up	up	6.33525
LOC115695633	uncharacterized LOC115695633	18.6886	0.850163	0.62879	1.35206	0.176356	0.219201	NS	NS	1.8027
LOC115695634	uncharacterized LOC115695634	272.782	-0.704821	0.156845	-4.49374	7e-06	1.61e-05	down	down	0.613518
LOC115695635	pentatricopeptide repeat-containing protein At5g57250%2C mitochondrial	48.5289	-0.212345	0.31793	-0.667898	0.504198	0.55687	NS	NS	0.863133
LOC115695636	chloroplastic import inner membrane translocase subunit TIM22-2	435.76	0.452822	0.153402	2.95186	0.00315869	0.00535282	up	up	1.36871
LOC115695637	uncharacterized LOC115695637	37.7638	-0.1867	0.334391	-0.55833	0.576619	0.626648	NS	NS	0.878613
LOC115695638	AP2-like ethylene-responsive transcription factor BBM	983.274	-4.89705	0.171776	-28.5084	9.22e-179	2.48e-176	down	down	0.0335615
LOC115695640	GCN5-related N-acetyltransferase 7%2C chloroplastic	145.752	-2.88628	0.24181	-11.9361	7.67e-33	7.95e-32	down	down	0.135252
LOC115695642	mannosyltransferase APTG1	65.4149	-0.393475	0.362615	-1.0851	0.277876	0.329643	NS	NS	0.761294
LOC115695644	poly(A)-specific ribonuclease PARN	196.725	-0.843828	0.219587	-3.84281	0.000121636	0.000245449	down	down	0.557163
LOC115695646	glycine-rich cell wall structural protein 2	22.669	5.06455	0.781324	6.48201	9.05e-11	3.14e-10	up	up	33.4642
LOC115695647	uncharacterized LOC115695647	26.4619	4.79228	0.722145	6.63617	3.22e-11	1.15e-10	up	up	27.709
LOC115695648	classical arabinogalactan protein 1-like	3825.2	-0.435524	0.173783	-2.50614	0.0122058	0.0189716	down	NS	0.739425
LOC115695650	classical arabinogalactan protein 1-like	1333.01	-0.790547	0.133795	-5.90862	3.45e-09	1.06e-08	down	down	0.578125
LOC115695651	uncharacterized LOC115695651	249.804	0.166088	0.182521	0.909965	0.362841	0.416992	NS	NS	1.12201
LOC115695653	heptahelical transmembrane protein 1	25.6354	2.01344	0.461752	4.36044	1.3e-05	2.9e-05	up	up	4.03743
LOC115695654	TBC domain-containing protein C1952.17c	1133.98	-2.95962	0.140109	-21.1238	4.81e-99	2.65e-97	down	down	0.128548
LOC115695655	uncharacterized LOC115695655	398.931	-0.26963	0.163325	-1.65088	0.098764	0.130142	NS	NS	0.829533
LOC115695656	2-alkenal reductase (NADP(+)-dependent)	1156.24	-4.89008	0.162427	-30.1063	4.01e-199	1.65e-196	down	down	0.033724
LOC115695657	protein MIZU-KUSSEI 1	49.1907	3.77722	0.403198	9.36813	7.38e-21	4.64e-20	up	up	13.7106
LOC115695658	thiamine biosynthetic bifunctional enzyme TH1%2C chloroplastic	100.049	0.392285	0.25189	1.55737	0.119383	0.154281	NS	NS	1.31247
LOC115695659	small ubiquitin-related modifier 1	12.2145	6.97784	1.16122	6.00904	1.87e-09	5.85e-09	up	up	126.049
LOC115695660	protein PHOTOSYSTEM I ASSEMBLY 2%2C chloroplastic	290.184	-0.0203865	0.190818	-0.106837	0.914918	0.929491	NS	NS	0.985969
LOC115695663	cytochrome P450 71D9	30.54	2.3607	0.66911	3.52811	0.000418532	0.000788356	up	up	5.13618
LOC115695664	eukaryotic translation initiation factor 5A-4	1709.09	-2.68949	0.1793	-14.9999	7.35e-51	1.32e-49	down	down	0.155018
LOC115695665	uncharacterized LOC115695665	3017.32	0.162073	0.110517	1.4665	0.142513	0.180952	NS	NS	1.11889
LOC115695666	plastid-lipid-associated protein 4%2C chloroplastic	144.631	1.60567	0.204232	7.86199	3.78e-15	1.73e-14	up	up	3.04338
LOC115695667	small ribosomal subunit protein uS10c	699.075	1.17252	0.129454	9.05746	1.34e-19	7.92e-19	up	up	2.25405
LOC115695668	uncharacterized protein	19.495	6.9099	1.11487	6.19797	5.72e-10	1.87e-09	up	up	120.251
LOC115695669	uncharacterized LOC115695669	2.19305	-3.69274	1.77658	-2.07857	0.037657	0.0540037	NS	NS	0.0773346
LOC115695670	receptor protein-tyrosine kinase CEPR1	6.63459	3.32139	1.1258	2.95025	0.0031752	0.00537752	up	up	9.9963
LOC115695671	uncharacterized LOC115695671	590.383	-0.441759	0.155302	-2.84452	0.00444783	0.00738575	down	down	0.736237
LOC115695673	uncharacterized LOC115695673	21.8524	2.12279	0.577379	3.6766	0.000236364	0.000459274	up	up	4.35536
LOC115695675	serine/threonine-protein kinase PBL16	24.9468	3.3247	0.629177	5.2842	1.26e-07	3.41e-07	up	up	10.0192
LOC115695677	uncharacterized LOC115695677	91.9373	0.775927	0.270167	2.87203	0.00407842	0.00680552	up	up	1.71229
LOC115695678	uncharacterized LOC115695678	146.575	-0.0805718	0.183666	-0.438686	0.660889	0.704527	NS	NS	0.945683
LOC115695680	cleavage stimulation factor subunit 50	150.695	0.0661744	0.208908	0.316764	0.751423	0.785492	NS	NS	1.04694
LOC115695683	uncharacterized LOC115695683	542.863	0.409257	0.146097	2.80127	0.00509022	0.00837357	up	up	1.328
LOC115695684	uncharacterized LOC115695684	867.088	-1.1965	0.245361	-4.87648	1.08e-06	2.68e-06	down	down	0.436333
LOC115695685	transmembrane emp24 domain-containing protein p24beta2	557.125	-0.77147	0.133606	-5.77422	7.73e-09	2.31e-08	down	down	0.58582
LOC115695686	NAD-dependent protein deacetylase SRT1	212.02	1.62427	0.190676	8.51847	1.62e-17	8.53e-17	up	up	3.08286
LOC115695687	uncharacterized LOC115695687	541.808	0.809532	0.159172	5.08589	3.66e-07	9.48e-07	up	up	1.75264
LOC115695688	uncharacterized LOC115695688	54.9016	5.38121	0.537344	10.0145	1.32e-23	9.39e-23	up	up	41.6777
LOC115695689	protein ALP1-like	148.447	-0.00337871	0.194588	-0.0173634	0.986147	0.989208	NS	NS	0.997661
LOC115695690	RING-H2 finger protein ATL56	947.646	-0.579025	0.160135	-3.61586	0.000299356	0.000574194	down	down	0.669416
LOC115695692	ent-kaurene oxidase	56.865	4.34603	0.49279	8.81924	1.15e-18	6.49e-18	up	up	20.3369
LOC115695693	uncharacterized LOC115695693	946.639	1.61472	0.138954	11.6206	3.24e-31	3.14e-30	up	up	3.06252
LOC115695694	uncharacterized LOC115695694	616.408	-1.41937	0.175197	-8.10156	5.43e-16	2.61e-15	down	down	0.373877
LOC115695695	temperature-induced lipocalin-1	587.322	3.44345	0.261222	13.1821	1.11e-39	1.45e-38	up	up	10.8788
LOC115695697	uncharacterized LOC115695697	670.045	-1.89509	0.151535	-12.5059	6.93e-36	7.99e-35	down	down	0.268858
LOC115695698	AP2-like ethylene-responsive transcription factor AIL5	106.624	6.20404	0.483366	12.8351	1.04e-37	1.29e-36	up	up	73.7231
LOC115695700	protein transport protein SFT2	206.646	0.335067	0.191807	1.7469	0.0806549	0.108446	NS	NS	1.26144
LOC115695701	casein kinase 1-like protein HD16	2218.85	-0.770026	0.0920201	-8.36802	5.86e-17	2.99e-16	down	down	0.586407
LOC115695702	uncharacterized LOC115695702	39.7341	3.96043	0.492973	8.03376	9.45e-16	4.49e-15	up	up	15.5671
LOC115695703	xyloglucan endotransglucosylase protein 1	218.341	-4.50787	0.391372	-11.5181	1.07e-30	1.02e-29	down	down	0.0439539
LOC115695704	uncharacterized LOC115695704	996.209	1.63999	0.20196	8.12038	4.65e-16	2.24e-15	up	up	3.11664
LOC115695706	replication protein A 32 kDa subunit A	320.043	0.54119	0.153987	3.51452	0.000440552	0.000827663	up	up	1.45517
LOC115695707	dual specificity protein phosphatase 1	82.883	0.167062	0.268327	0.622607	0.533543	0.585213	NS	NS	1.12277
LOC115695708	uncharacterized LOC115695708	395.206	-3.17118	0.216338	-14.6584	1.19e-48	1.99e-47	down	down	0.111014
LOC115695710	S-adenosyl-L-methionine-dependent uroporphyrinogen III methyltransferase%2C chloroplastic	142.563	0.608705	0.197491	3.08219	0.00205487	0.00356344	up	up	1.52489
LOC115695713	NAC domain-containing protein 72-like	2.36029	4.60473	1.65455	2.78307	0.00538471	0.00882732	up	up	24.3311
LOC115695714	cytochrome c oxidase assembly protein COX15	331.588	-2.37863	0.187222	-12.7048	5.56e-37	6.7e-36	down	down	0.192292
LOC115695717	uncharacterized LOC115695717	375.825	-1.58521	0.210983	-7.51346	5.76e-14	2.45e-13	down	down	0.333276
LOC115695718	exocyst complex component SEC15A	293.821	-1.40423	0.171592	-8.18352	2.76e-16	1.35e-15	down	down	0.37782
LOC115695719	uncharacterized WD repeat-containing protein C2A9.03	146.54	-0.43663	0.22624	-1.92995	0.0536136	0.0746601	NS	NS	0.738858
LOC115695720	protein AGENET DOMAIN (AGD)-CONTAINING P1	134.243	-0.240366	0.216702	-1.1092	0.267344	0.318493	NS	NS	0.846531
LOC115695721	uncharacterized LOC115695721	1505.85	0.563167	0.113292	4.97094	6.66e-07	1.69e-06	up	up	1.47751
LOC115695723	uncharacterized LOC115695723	72.3078	1.10924	0.272838	4.06555	4.79e-05	0.000101082	up	up	2.15732
LOC115695724	zinc transporter 11	763.004	-2.34438	0.235827	-9.94113	2.76e-23	1.93e-22	down	down	0.196911
LOC115695725	uncharacterized LOC115695725	445.557	-0.706262	0.140721	-5.0189	5.2e-07	1.33e-06	down	down	0.612906
LOC115695726	shikimate O-hydroxycinnamoyltransferase	11.2596	1.57555	0.646968	2.43528	0.0148804	0.0228088	up	NS	2.98048
LOC115695727	shikimate O-hydroxycinnamoyltransferase	26.1054	8.07696	1.10007	7.34221	2.1e-13	8.64e-13	up	up	270.028
LOC115695728	uncharacterized LOC115695728	572.75	-0.095239	0.169522	-0.561808	0.574247	0.624454	NS	NS	0.936117
LOC115695729	plastid-lipid-associated protein 4%2C chloroplastic	127.421	1.72675	0.240294	7.18596	6.67e-13	2.66e-12	up	up	3.30981
LOC115695730	RING-H2 finger protein ATL48	336.42	-0.924862	0.249121	-3.7125	0.000205226	0.00040194	down	down	0.526731
LOC115695731	calmodulin-like protein 5	193.229	2.11657	0.288259	7.34259	2.1e-13	8.62e-13	up	up	4.3366
LOC115695732	multiple organellar RNA editing factor 3%2C mitochondrial	700.66	0.00197796	0.166341	0.011891	0.990513	0.992406	NS	NS	1.00137
LOC115695734	sm-like protein LSM7	754.645	0.556464	0.147977	3.76047	0.000169598	0.000336041	up	up	1.47066
LOC115695736	uncharacterized LOC115695736	54.7649	0.604613	0.325352	1.85833	0.0631216	0.0867173	NS	NS	1.52057
LOC115695737	uncharacterized LOC115695737	11.2533	1.60276	0.696162	2.30228	0.0213192	0.0319285	up	NS	3.03724
LOC115695738	lysine-specific demethylase JMJ32	34.2349	1.75343	0.416254	4.21239	2.53e-05	5.49e-05	up	up	3.37158
LOC115695739	uncharacterized LOC115695739	971.686	-1.70613	0.119015	-14.3355	1.31e-46	2.08e-45	down	down	0.30648
LOC115695741	transcription factor MYB82	29.3961	4.28075	0.607302	7.04881	1.8e-12	7e-12	up	up	19.4373
LOC115695742	uncharacterized LOC115695742	53.5253	1.03356	0.369956	2.79375	0.00521006	0.00855548	up	up	2.04708
LOC115695743	phytochrome A-associated F-box protein	95.2458	-1.06345	0.333957	-3.18438	0.00145065	0.0025669	down	down	0.478488
LOC115695744	uncharacterized LOC115695744	1209.03	0.53987	0.211934	2.54735	0.0108544	0.0170005	up	NS	1.45384
LOC115695745	NADH-cytochrome b5 reductase-like protein	781.083	-1.01478	0.133262	-7.61493	2.64e-14	1.14e-13	down	down	0.494903
LOC115695746	GRF1-interacting factor 3	1168.45	0.419684	0.129664	3.2367	0.00120922	0.00215999	up	up	1.33763
LOC115695748	beta-glucosidase 41	18.5464	2.32436	0.638125	3.64248	0.000270023	0.000520608	up	up	5.00843
LOC115695749	uncharacterized LOC115695749	187.477	-2.30333	0.205427	-11.2124	3.54e-29	3.16e-28	down	down	0.202594
LOC115695750	uncharacterized LOC115695750	301.825	-0.532511	0.141296	-3.76877	0.000164056	0.000325726	down	down	0.69135
LOC115695751	7-methylxanthosine synthase 1-like	2230.16	-5.53395	0.216017	-25.6181	9.58e-145	1.33e-142	down	down	0.0215832
LOC115695752	caffeine synthase MTL2	5.9239	0.198672	1.02313	0.194181	0.846034	0.870323	NS	NS	1.14764
LOC115695753	7-methylxanthosine synthase 1	994.714	-5.39869	0.262464	-20.5693	5.17e-94	2.5e-92	down	down	0.0237045
LOC115695754	cyclin-A3-1	35.882	3.41064	0.452579	7.53603	4.85e-14	2.07e-13	up	up	10.6342
LOC115695755	G2/mitotic-specific cyclin C13-1	26.5233	5.67758	0.828091	6.85623	7.07e-12	2.63e-11	up	up	51.1825
LOC115695759	uncharacterized LOC115695759	17.0301	-0.95745	0.595347	-1.60822	0.107787	0.140816	NS	NS	0.514966
LOC115695761	uncharacterized LOC115695761	12.4459	1.1018	0.602026	1.83016	0.0672265	0.0919074	NS	NS	2.14623
LOC115695762	uncharacterized LOC115695762	14.7342	-1.0976	0.537984	-2.0402	0.04133	0.0588046	NS	NS	0.467294
LOC115695769	nudix hydrolase 10	30.1784	-0.622518	0.391166	-1.59144	0.11151	0.145181	NS	NS	0.649536
LOC115695772	beta-galactosidase 5	163.284	8.00174	1.2088	6.61957	3.6e-11	1.28e-10	up	up	256.309
LOC115695773	chromatin remodeling protein SHL	383.137	-0.0325144	0.208807	-0.155715	0.876258	0.895847	NS	NS	0.977715
LOC115695775	diacylglycerol kinase 1	175.846	-1.57951	0.252192	-6.26312	3.77e-10	1.25e-09	down	down	0.334596
LOC115695776	uncharacterized LOC115695776	1800.52	0.0464693	0.1978	0.23493	0.814263	0.841338	NS	NS	1.03273
LOC115695777	uncharacterized LOC115695777	45.7691	1.09201	0.317091	3.44384	0.000573525	0.00106418	up	up	2.13171
LOC115695778	uncharacterized LOC115695778	12.7192	0.422494	0.544925	0.775327	0.438147	0.492523	NS	NS	1.34024
LOC115695779	auxin-induced protein 15A-like	1.61615	4.05386	2.32943	1.74028	0.0818099	0.109816	NS	NS	16.6086
LOC115695781	auxin-responsive protein SAUR24-like	1.79246	3.36756	1.75119	1.92301	0.0544792	0.0757459	NS	NS	10.3213
LOC115695785	pentatricopeptide repeat-containing protein At4g30825%2C chloroplastic	36.9916	1.48941	0.369211	4.03402	5.48e-05	0.000114935	up	up	2.80773
LOC115695786	uncharacterized LOC115695786	527.574	0.573479	0.179358	3.1974	0.00138674	0.00246033	up	up	1.48811
LOC115695787	AT-hook motif nuclear-localized protein 15	106.875	6.69197	0.574572	11.6469	2.38e-31	2.32e-30	up	up	103.391
LOC115695789	uncharacterized LOC115695789	309.073	0.702331	0.172085	4.08131	4.48e-05	9.47e-05	up	up	1.62713
LOC115695790	oxysterol-binding protein-related protein 4C	7.98053	5.6003	1.29124	4.33714	1.44e-05	3.21e-05	up	up	48.513
LOC115695791	DNA mismatch repair protein MSH5	4.9849	2.57128	1.03593	2.4821	0.0130611	0.0202135	up	NS	5.94336
LOC115695792	GDSL esterase/lipase	2.91897	2.21108	1.35136	1.63618	0.101801	0.133671	NS	NS	4.63022
LOC115695793	thylakoid lumenal 16.5 kDa protein%2C chloroplastic	151.059	2.22122	0.225753	9.83915	7.64e-23	5.25e-22	up	up	4.66286
LOC115695794	uncharacterized LOC115695794	107.839	0.0392676	0.229389	0.171183	0.86408	0.885779	NS	NS	1.02759
LOC115695795	CASP-like protein 2D1	303.771	0.585645	0.183082	3.19882	0.00137992	0.00244889	up	up	1.50071
LOC115695796	flavin-containing monooxygenase 1	91.1093	4.68693	0.414062	11.3194	1.05e-29	9.61e-29	up	up	25.7576
LOC115695797	AAA-ATPase	46.3879	5.46276	0.605854	9.01663	1.94e-19	1.14e-18	up	up	44.1017
LOC115695798	cytochrome c oxidase subunit 6b-2	1895.58	-0.569154	0.239926	-2.37221	0.0176822	0.0268004	down	NS	0.674012
LOC115695801	tetraacyldisaccharide 4'-kinase%2C mitochondrial	87.9563	0.879039	0.242165	3.62992	0.000283513	0.000545476	up	up	1.83915
LOC115695805	uncharacterized LOC115695805	241.288	0.417674	0.155784	2.68111	0.00733777	0.0117771	up	NS	1.33577
LOC115695806	nucleotide-sugar uncharacterized transporter 1	92.4844	2.18234	0.246957	8.83691	9.84e-19	5.56e-18	up	up	4.53888
LOC115695809	uncharacterized LOC115695809	1552.55	-1.65769	0.213528	-7.76332	8.27e-15	3.71e-14	down	down	0.316946
LOC115695810	disease resistance protein	6.26662	6.01726	1.29839	4.63441	3.58e-06	8.46e-06	up	up	64.7701
LOC115695811	cyanidin 3-O-galactoside 2''-O-xylosyltransferase FGGT1-like	143.341	1.10171	0.187918	5.8627	4.55e-09	1.38e-08	up	up	2.14608
LOC115695812	ethylene-responsive transcription factor 1A	446.713	1.36452	0.265828	5.13312	2.85e-07	7.44e-07	up	up	2.57491
LOC115695813	disease resistance protein	3.81019	3.72345	1.3233	2.81375	0.00489666	0.00807572	up	up	13.209
LOC115695817	uncharacterized LOC115695817	58.0169	1.22581	0.39702	3.08754	0.00201821	0.00350436	up	up	2.33887
LOC115695818	exosome complex exonuclease RRP46 homolog	116.328	0.580411	0.250627	2.31584	0.0205671	0.0308714	up	NS	1.49528
LOC115695819	peptidyl-prolyl cis-trans isomerase CYP28%2C chloroplastic	156.587	0.230743	0.217712	1.05985	0.289211	0.341626	NS	NS	1.17344
LOC115695820	bifunctional dethiobiotin synthetase/7%2C8-diamino-pelargonic acid aminotransferase%2C mitochondrial	116.241	-0.993636	0.205715	-4.83017	1.36e-06	3.35e-06	down	down	0.50221
LOC115695821	uncharacterized LOC115695821	134.579	-0.392424	0.232715	-1.68628	0.0917416	0.121799	NS	NS	0.761849
LOC115695823	protein TIC 20-v%2C chloroplastic	49.2959	3.18694	0.379272	8.40277	4.36e-17	2.25e-16	up	up	9.10676
LOC115695824	glutathione transferase GST 23	298.498	1.23077	0.374549	3.286	0.00101619	0.0018331	up	up	2.34692
LOC115695826	E3 ubiquitin-protein ligase UPL1	2991.37	-1.98309	0.190096	-10.432	1.77e-25	1.37e-24	down	down	0.252948
LOC115695828	epimerase family protein SDR39U1 homolog%2C chloroplastic	136.073	1.15184	0.196625	5.85806	4.68e-09	1.42e-08	up	up	2.22198
LOC115695830	nuclear pore complex protein NUP43	152.151	0.285531	0.179809	1.58797	0.112293	0.146122	NS	NS	1.21886
LOC115695832	protein ENHANCED DOWNY MILDEW 2	532.047	-0.944489	0.143222	-6.5946	4.26e-11	1.51e-10	down	down	0.519614
LOC115695833	F-box/kelch-repeat protein At4g39590-like	177.081	2.42304	0.216596	11.1869	4.73e-29	4.21e-28	up	up	5.36301
LOC115695834	uncharacterized LOC115695834	1107.59	0.260221	0.167941	1.54948	0.121266	0.156504	NS	NS	1.19766
LOC115695836	lupeol synthase-like	1.55585	3.01555	1.7755	1.69843	0.0894273	0.11906	NS	NS	8.08669
LOC115695838	large ribosomal subunit protein bL35c	473.435	1.18026	0.125868	9.37699	6.79e-21	4.27e-20	up	up	2.26618
LOC115695839	protein SICKLE	170.726	-0.69915	0.20735	-3.37184	0.000746688	0.00136665	down	down	0.615935
LOC115695842	disease resistance protein RPM1	33.7021	-1.30759	0.412926	-3.16666	0.00154203	0.00271645	down	down	0.403994
LOC115695844	bifunctional phosphatase IMPL2%2C chloroplastic	215.074	0.35729	0.183827	1.94362	0.0519414	0.072566	NS	NS	1.28102
LOC115695845	2-methoxy-6-polyprenyl-1%2C4-benzoquinol methylase%2C mitochondrial	525.111	-2.21223	0.145628	-15.191	4.06e-52	7.58e-51	down	down	0.2158
LOC115695847	sterol 3-beta-glucosyltransferase UGT80B1	35.1256	0.925983	0.441376	2.09795	0.0359097	0.0517303	NS	NS	1.89998
LOC115695848	uncharacterized LOC115695848	150.641	0.214712	0.200426	1.07128	0.284043	0.336116	NS	NS	1.16047
LOC115695849	uncharacterized LOC115695849	3.89199	0.168737	1.0012	0.168534	0.866163	0.887586	NS	NS	1.12407
LOC115695850	protein COBRA	478.595	0.349781	0.159552	2.19228	0.0283596	0.0415013	up	NS	1.27437
LOC115695851	COBRA-like protein 4	4.25306	2.23991	1.08525	2.06396	0.0390215	0.0557901	NS	NS	4.72368
LOC115695852	uncharacterized LOC115695852	69.9531	2.09722	0.309002	6.78708	1.14e-11	4.21e-11	up	up	4.27886
LOC115695854	uncharacterized LOC115695854	152.093	-0.160833	0.218888	-0.734773	0.462478	0.51635	NS	NS	0.894508
LOC115695856	diphthine methyl ester synthase	337.557	0.520012	0.150369	3.45824	0.000543719	0.00101197	up	up	1.43397
LOC115695859	pentatricopeptide repeat-containing protein At1g25360-like	28.9903	-1.58243	0.519305	-3.0472	0.00230984	0.00398538	down	down	0.33392
LOC115695860	uncharacterized LOC115695860	1.1946	3.63058	2.52656	1.43697	0.150727	0.190175	NS	NS	12.3855
LOC115695861	pentatricopeptide repeat-containing protein At2g13600-like	30.9012	0.507019	0.408705	1.24055	0.214772	0.26147	NS	NS	1.42111
LOC115695862	pentatricopeptide repeat-containing protein At5g11310%2C mitochondrial	48.9297	-0.189942	0.300877	-0.631295	0.527848	0.579918	NS	NS	0.876641
LOC115695863	conserved oligomeric Golgi complex subunit 8	333.564	-0.304197	0.149545	-2.03415	0.0419361	0.0595795	NS	NS	0.809893
LOC115695864	alpha-humulene synthase	2139.85	-4.74456	0.212336	-22.3446	1.36e-110	9.11e-109	down	down	0.037303
LOC115695865	alpha-humulene synthase-like	149.61	-0.934176	0.342389	-2.72841	0.00636413	0.0103247	down	NS	0.523341
LOC115695866	alpha-humulene synthase	472.224	-4.13213	0.320815	-12.8801	5.83e-38	7.26e-37	down	down	0.0570304
LOC115695868	polyamine transporter	15.3236	7.30389	1.14016	6.40601	1.49e-10	5.1e-10	up	up	158.012
LOC115695869	protein ASPARTIC PROTEASE IN GUARD CELL 1	2575.91	0.360993	0.132745	2.71946	0.00653895	0.0105861	up	NS	1.28431
LOC115695870	protein WHAT'S THIS FACTOR 1%2C chloroplastic	63.5715	1.09712	0.301766	3.63568	0.000277249	0.000533903	up	up	2.13928
LOC115695871	anthocyanidin 3-O-glucosyltransferase 2	669.171	-0.0717789	0.218192	-0.328971	0.742178	0.777504	NS	NS	0.951464
LOC115695873	polyamine transporter	104.708	-1.71735	0.294779	-5.82589	5.68e-09	1.71e-08	down	down	0.304107
LOC115695874	polyamine transporter	68.2749	0.300076	0.269751	1.11242	0.265958	0.317096	NS	NS	1.23121
LOC115695875	F-box/kelch-repeat protein	221.833	0.235961	0.153436	1.53785	0.124086	0.159869	NS	NS	1.17769
LOC115695876	uncharacterized LOC115695876	192.22	-3.27357	0.292838	-11.1788	5.18e-29	4.6e-28	down	down	0.103409
LOC115695878	uncharacterized LOC115695878	161.147	0.7022	0.241348	2.90949	0.00362014	0.00608113	up	up	1.62698
LOC115695879	F-box/kelch-repeat protein	132.053	1.61634	0.213185	7.58187	3.41e-14	1.47e-13	up	up	3.06596
LOC115695880	uncharacterized LOC115695880	545.661	-5.4111	0.222973	-24.268	4.27e-130	4.36e-128	down	down	0.0235015
LOC115695881	serine/threonine-protein phosphatase PP2A-3 catalytic subunit	2261.75	0.121571	0.112486	1.08077	0.279798	0.331619	NS	NS	1.08792
LOC115695882	BURP domain-containing protein BNM2A	205.614	6.25544	0.784581	7.97298	1.55e-15	7.26e-15	up	up	76.397
LOC115695883	BURP domain-containing protein BNM2A	5.12881	4.08136	1.38041	2.95662	0.00311031	0.00527545	up	up	16.9282
LOC115695885	extradiol ring-cleavage dioxygenase	819.375	-3.47805	0.221432	-15.7071	1.35e-55	2.78e-54	down	down	0.0897431
LOC115695886	uncharacterized LOC115695886	576.227	0.131495	0.159837	0.822682	0.410689	0.465118	NS	NS	1.09543
LOC115695889	ribosome-inactivating protein cucurmosin	159.324	6.52513	0.540986	12.0616	1.69e-33	1.79e-32	up	up	92.1001
LOC115695890	nigrin b	1.9149	3.45246	2.03912	1.69311	0.0904348	0.120237	NS	NS	10.947
LOC115695893	proteasome subunit alpha type-5	1319.35	-0.578798	0.127348	-4.545	5.49e-06	1.28e-05	down	down	0.669521
LOC115695894	non-specific lipid transfer protein GPI-anchored 6	87.7026	9.09625	1.05055	8.65854	4.78e-18	2.6e-17	up	up	547.324
LOC115695895	non-specific lipid transfer protein GPI-anchored 6	207.161	0.41032	0.20445	2.00695	0.044755	0.0633154	NS	NS	1.32898
LOC115695896	dirigent protein 19-like	161.709	2.85385	0.237924	11.9948	3.78e-33	3.97e-32	up	up	7.22927
LOC115695897	dirigent protein 19-like	36.6024	2.96828	0.453304	6.5481	5.83e-11	2.05e-10	up	up	7.82604
LOC115695898	dirigent protein 22-like	36.3698	3.18722	0.445277	7.15785	8.2e-13	3.25e-12	up	up	9.10857
LOC115695899	uncharacterized LOC115695899	609.649	-0.942859	0.133359	-7.07009	1.55e-12	6.03e-12	down	down	0.520201
LOC115695901	uncharacterized protein At5g01610-like	86.0309	3.30138	0.332233	9.93696	2.87e-23	2.01e-22	up	up	9.85861
LOC115695903	uncharacterized LOC115695903	639.476	-0.484475	0.164034	-2.9535	0.00314195	0.00532492	down	down	0.714757
LOC115695905	uncharacterized LOC115695905	193.719	0.904712	0.353424	2.55985	0.0104718	0.0164438	up	NS	1.87217
LOC115695906	large ribosomal subunit protein eL34	3489.66	0.53363	0.129266	4.12815	3.66e-05	7.8e-05	up	up	1.44757
LOC115695911	transmembrane 9 superfamily member 9	1486.18	-0.15569	0.117244	-1.32792	0.184205	0.227687	NS	NS	0.897703
LOC115695912	cysteine synthase 2	137.221	0.0184633	0.201201	0.0917654	0.926884	0.939286	NS	NS	1.01288
LOC115695914	uncharacterized LOC115695914	117.251	1.06501	0.197809	5.38403	7.28e-08	2.01e-07	up	up	2.09219
LOC115695915	mediator of RNA polymerase II transcription subunit 20a	295.707	0.647858	0.160504	4.03641	5.43e-05	0.000113823	up	up	1.56684
LOC115695916	ruBisCO large subunit-binding protein subunit beta%2C chloroplastic	4936.1	-0.782976	0.180353	-4.34135	1.42e-05	3.16e-05	down	down	0.581167
LOC115695917	transcription termination factor MTEF18%2C mitochondrial	84.5927	0.268057	0.234093	1.14509	0.252172	0.301884	NS	NS	1.20418
LOC115695918	uncharacterized LOC115695918	702.899	-0.0578251	0.154751	-0.373666	0.708653	0.747676	NS	NS	0.960711
LOC115695919	(R)-mandelonitrile lyase 1	21.9906	0.690761	0.47445	1.45592	0.145414	0.184287	NS	NS	1.61413
LOC115695920	uncharacterized LOC115695920	172.118	3.83799	0.371164	10.3404	4.63e-25	3.53e-24	up	up	14.3004
LOC115695921	uncharacterized LOC115695921	272.553	-0.0415113	0.176166	-0.235638	0.813714	0.840861	NS	NS	0.971637
LOC115695922	E3 ubiquitin-protein ligase BAH1-like 1	293.031	-0.79663	0.164132	-4.85358	1.21e-06	2.99e-06	down	down	0.575692
LOC115695923	transcription termination factor MTEF1%2C chloroplastic	91.2964	0.0605402	0.283115	0.213836	0.830675	0.856425	NS	NS	1.04286
LOC115695924	peroxidase 15	8.39305	4.91676	1.16937	4.20462	2.62e-05	5.67e-05	up	up	30.206
LOC115695925	uncharacterized LOC115695925	1327.74	-0.252068	0.161127	-1.56441	0.117721	0.152459	NS	NS	0.839692
LOC115695926	(R)-mandelonitrile lyase 1	258.981	-4.92242	0.320616	-15.353	3.38e-53	6.5e-52	down	down	0.0329764
LOC115695927	monogalactosyldiacylglycerol synthase 2%2C chloroplastic	71.5011	-0.920612	0.310129	-2.96848	0.00299276	0.00508987	down	down	0.528285
LOC115695928	3-ketoacyl-CoA synthase 11	225.9	4.02525	0.794256	5.06794	4.02e-07	1.04e-06	up	up	16.2824
LOC115695929	early nodulin-like protein 9	7.27168	6.23438	1.28002	4.87052	1.11e-06	2.76e-06	up	up	75.2894
LOC115695931	serine hydroxymethyltransferase 7	751.884	-1.38653	0.136591	-10.1509	3.28e-24	2.41e-23	down	down	0.382484
LOC115695932	membrane-associated protein VIPP1%2C chloroplastic	8.63265	0.859004	0.710395	1.20919	0.226589	0.274347	NS	NS	1.81379
LOC115695933	uncharacterized LOC115695933	97.2103	-0.319459	0.26414	-1.20943	0.226498	0.274282	NS	NS	0.801371
LOC115695934	mitochondrial arginine transporter BAC1	129.842	0.847211	0.208057	4.07201	4.66e-05	9.84e-05	up	up	1.79902
LOC115695936	protein DETOXIFICATION 42	28.1447	4.94213	0.698325	7.07713	1.47e-12	5.74e-12	up	up	30.7419
LOC115695937	villin-4	522.148	-0.161251	0.157889	-1.02129	0.307116	0.360035	NS	NS	0.894249
LOC115695939	large ribosomal subunit protein bL34c	486.222	1.58874	0.16797	9.45848	3.12e-21	2e-20	up	up	3.00786
LOC115695941	(R)-mandelonitrile lyase 1	7.46271	1.30562	0.903351	1.44531	0.148371	0.187641	NS	NS	2.4719
LOC115695942	uncharacterized LOC115695942	145.104	-0.662819	0.251468	-2.6358	0.00839404	0.0133772	down	NS	0.631643
LOC115695943	cyclic nucleotide-gated ion channel 5	1176.78	-0.950396	0.124732	-7.61953	2.55e-14	1.11e-13	down	down	0.517491
LOC115695944	uncharacterized LOC115695944	1586.4	-0.914475	0.109981	-8.31487	9.19e-17	4.65e-16	down	down	0.530537
LOC115695945	APO protein 2%2C chloroplastic	289.381	1.15116	0.148609	7.74619	9.47e-15	4.23e-14	up	up	2.22092
LOC115695946	small ribosomal subunit protein eS21y	2911.67	0.831659	0.174497	4.76604	1.88e-06	4.55e-06	up	up	1.77973
LOC115695947	mitogen-activated protein kinase kinase kinase 18	198.343	-1.81782	0.214248	-8.48462	2.16e-17	1.13e-16	down	down	0.28365
LOC115695948	uncharacterized LOC115695948	175.441	-0.106216	0.221823	-0.47883	0.632059	0.677818	NS	NS	0.929022
LOC115695950	beta-hexosaminidase 2	61.4776	4.03735	0.393782	10.2528	1.15e-24	8.62e-24	up	up	16.4196
LOC115695951	kxDL motif-containing protein LO9-177	330.835	-0.229591	0.200151	-1.14708	0.251347	0.301045	NS	NS	0.852877
LOC115695952	cytochrome P450 89A2	807.024	-5.44367	0.284426	-19.1392	1.19e-81	4.4e-80	down	down	0.0229769
LOC115695953	tRNA (guanine(37)-N1)-methyltransferase 1	89.954	-0.629827	0.225642	-2.79127	0.0052502	0.00861629	down	down	0.646254
LOC115695955	CoA ligase CCL11	117.186	4.95853	0.398109	12.4552	1.31e-35	1.5e-34	up	up	31.0932
LOC115695956	red chlorophyll catabolite reductase%2C chloroplastic-like	17.4334	1.80079	0.607013	2.96664	0.00301076	0.00511779	up	up	3.4841
LOC115695957	uncharacterized LOC115695957	216.718	-0.296301	0.180567	-1.64095	0.100808	0.132556	NS	NS	0.814338
LOC115695958	autophagy protein 5	111.373	-0.216379	0.240571	-0.89944	0.368418	0.42275	NS	NS	0.860723
LOC115695959	D-ribulose kinase	197.272	1.89831	0.23984	7.91488	2.47e-15	1.15e-14	up	up	3.72775
LOC115695960	transcription factor MYB77	2455.39	1.44627	0.177419	8.15171	3.59e-16	1.74e-15	up	up	2.72502
LOC115695961	7-deoxyloganetin glucosyltransferase	4.88424	1.58034	1.00072	1.5792	0.114291	0.148473	NS	NS	2.9904
LOC115695962	cell division control protein 48 homolog B	95.1931	0.623067	0.278108	2.24038	0.0250664	0.0370286	up	NS	1.54015
LOC115695963	COP9 signalosome complex subunit 8	460.626	1.02041	0.134507	7.58629	3.29e-14	1.42e-13	up	up	2.02849
LOC115695964	mediator of RNA polymerase II transcription subunit 32	488.15	-0.525642	0.204584	-2.56932	0.0101898	0.0160308	down	NS	0.69465
LOC115695965	uncharacterized LOC115695965	2.45626	1.85549	1.80126	1.03011	0.30296	0.356002	NS	NS	3.61875
LOC115695966	serine/threonine-protein kinase D6PK	638.895	1.28614	0.139872	9.19509	3.75e-20	2.28e-19	up	up	2.43874
LOC115695968	autophagy-related protein 18f	766.915	-1.31137	0.130326	-10.0622	8.12e-24	5.86e-23	down	down	0.402939
LOC115695971	polyphenol oxidase I%2C chloroplastic	126.182	-6.07494	0.485202	-12.5204	5.77e-36	6.68e-35	down	down	0.0148341
LOC115695972	pentatricopeptide repeat-containing protein	33.6538	1.94662	0.399664	4.87064	1.11e-06	2.76e-06	up	up	3.8547
LOC115695973	uncharacterized LOC115695973	153.707	-0.404904	0.193164	-2.09617	0.0360672	0.0519263	NS	NS	0.755287
LOC115695974	B-box zinc finger protein 21	211.672	0.346252	0.394108	0.878572	0.379633	0.434154	NS	NS	1.27125
LOC115695975	uncharacterized LOC115695975	123.533	0.535306	0.195828	2.73355	0.00626551	0.0101766	up	NS	1.44925
LOC115695977	protein trichome birefringence-like 16	135.462	0.343207	0.232786	1.47435	0.140389	0.178524	NS	NS	1.26857
LOC115695978	glycerophosphodiester phosphodiesterase GDPDL3	687.23	1.01678	0.161138	6.31002	2.79e-10	9.36e-10	up	up	2.0234
LOC115695979	DNA-directed RNA polymerases II%2C IV and V subunit 12	932.757	0.66184	0.178508	3.70761	0.000209221	0.000409157	up	up	1.5821
LOC115695980	pentatricopeptide repeat-containing protein At1g80550%2C mitochondrial	46.519	-0.372308	0.34273	-1.0863	0.277346	0.329095	NS	NS	0.772546
LOC115695981	RHOMBOID-like protein 10%2C chloroplastic	132.462	-0.65274	0.198731	-3.28454	0.00102149	0.00184214	down	down	0.636071
LOC115695982	hypothetical protein	30.8947	0.133332	0.448447	0.297319	0.766223	0.798895	NS	NS	1.09682
LOC115695983	uncharacterized LOC115695983	28.369	2.71134	0.465483	5.82479	5.72e-09	1.72e-08	up	up	6.54928
LOC115695984	heat shock 70 kDa protein-like	25.3829	-1.26249	0.629072	-2.00691	0.0447589	0.0633161	NS	NS	0.416823
LOC115695987	ubiquinol oxidase%2C mitochondrial	23.8625	-0.685736	0.494366	-1.3871	0.165411	0.20691	NS	NS	0.621688
LOC115695988	uncharacterized LOC115695988	456.516	-1.34411	0.214009	-6.28063	3.37e-10	1.12e-09	down	down	0.393897
LOC115695989	protein PELPK1-like	143.986	-3.07775	0.422302	-7.28805	3.14e-13	1.28e-12	down	down	0.118441
LOC115695990	metacaspase-3	10.1105	5.94665	1.18655	5.01172	5.39e-07	1.38e-06	up	up	61.6765
LOC115695991	carbon catabolite repressor protein 4 homolog 4	77.8094	-0.119043	0.241144	-0.493657	0.621548	0.668306	NS	NS	0.920798
LOC115695993	WRKY DNA-binding transcription factor 70	51.9554	1.90485	0.350627	5.4327	5.55e-08	1.55e-07	up	up	3.7447
LOC115696003	uncharacterized LOC115696003	5.88154	5.92008	1.32063	4.48275	7.37e-06	1.69e-05	up	up	60.5509
LOC115696009	serine/arginine-rich-splicing factor SR34-like	1483.2	0.73262	0.112133	6.53348	6.43e-11	2.25e-10	up	up	1.66165
LOC115696213	uncharacterized LOC115696213	37.5712	0.389774	0.371977	1.04784	0.29471	0.347319	NS	NS	1.31019
LOC115696214	oxysterol-binding protein-related protein 2A	152.346	-1.56204	0.324566	-4.81271	1.49e-06	3.64e-06	down	down	0.338671
LOC115696215	endochitinase EP3	11.5842	1.81525	0.944619	1.92167	0.0546469	0.0759518	NS	NS	3.51921
LOC115696217	leucine-rich repeat protein 1	131.453	4.69515	0.307154	15.286	9.48e-53	1.81e-51	up	up	25.9049
LOC115696219	uncharacterized LOC115696219	241.341	1.97546	0.193784	10.1941	2.11e-24	1.56e-23	up	up	3.93254
LOC115696220	protein ALP1-like	1.10164	1.66159	2.11832	0.784393	0.43281	0.487351	NS	NS	3.16365
LOC115696221	17.3 kDa class I heat shock protein	55.5493	0.347981	0.364791	0.95392	0.340124	0.393873	NS	NS	1.27278
LOC115696224	uncharacterized protein At2g34460%2C chloroplastic	38.7629	2.98983	0.471822	6.33677	2.35e-10	7.92e-10	up	up	7.94379
LOC115696226	increased DNA methylation 1	376.483	-0.434135	0.201676	-2.15264	0.0313474	0.0455368	down	NS	0.740137
LOC115696235	F-box/FBD/LRR-repeat protein	92.3742	-1.37101	0.249698	-5.49068	4e-08	1.13e-07	down	down	0.38662
LOC115696236	uncharacterized protein PHLOEM PROTEIN 2-LIKE A4	26.1148	7.33944	1.09844	6.68171	2.36e-11	8.51e-11	up	up	161.954
LOC115696237	uncharacterized LOC115696237	974.46	0.816721	0.122359	6.6748	2.48e-11	8.91e-11	up	up	1.7614
LOC115696238	uncharacterized LOC115696238	49.8019	6.23995	0.720641	8.6589	4.76e-18	2.59e-17	up	up	75.581
LOC115696239	uncharacterized LOC115696239	2984.67	-0.505796	0.125428	-4.03258	5.52e-05	0.000115604	down	down	0.704272
LOC115696240	peptidyl-prolyl cis-trans isomerase FKBP13%2C chloroplastic	248.452	0.564087	0.185276	3.04458	0.00233005	0.00401704	up	up	1.47845
LOC115696242	(E%2CE)-geranyllinalool synthase	4.45084	5.52529	1.39747	3.95377	7.69e-05	0.000158904	up	up	46.0553
LOC115696243	uncharacterized LOC115696243	22.987	2.86741	0.53142	5.39574	6.82e-08	1.89e-07	up	up	7.29753
LOC115696244	uncharacterized LOC115696244	98.9633	-0.0502953	0.23453	-0.214452	0.830195	0.856021	NS	NS	0.965739
LOC115696245	pterin-4-alpha-carbinolamine dehydratase 2%2C mitochondrial	461.474	-0.451716	0.171369	-2.63592	0.00839093	0.0133733	down	NS	0.731172
LOC115696246	uncharacterized LOC115696246	19.1808	-6.07078	1.17505	-5.16641	2.39e-07	6.27e-07	down	down	0.0148769
LOC115696247	uncharacterized LOC115696247	1.15115	2.62137	1.95552	1.34049	0.180085	0.223335	NS	NS	6.15333
LOC115696248	cell wall integrity and stress response component 1	34.0885	-0.949883	0.458341	-2.07244	0.0382245	0.0547434	NS	NS	0.517674
LOC115696249	GDSL esterase/lipase	2.36995	1.70563	1.33666	1.27604	0.201941	0.247559	NS	NS	3.26172
LOC115696250	vacuolar protein sorting-associated protein 2 homolog 2	151.767	3.13214	0.219501	14.2694	3.4e-46	5.35e-45	up	up	8.76734
LOC115696272	uncharacterized LOC115696272	1.33967	0.872847	2.22481	0.392325	0.694818	0.735561	NS	NS	1.83127
LOC115696276	multifunctional methyltransferase subunit TRM112 homolog A-like	1.17041	2.68391	2.30517	1.1643	0.244304	0.293389	NS	NS	6.42593
LOC115696277	classical arabinogalactan protein 9-like	265.786	1.69022	0.246422	6.85903	6.93e-12	2.58e-11	up	up	3.22705
LOC115696288	protein PSK SIMULATOR 2	9.90062	3.24913	0.816104	3.98128	6.85e-05	0.000142257	up	up	9.50795
LOC115696301	pentatricopeptide repeat-containing protein At4g21065-like	4.51488	0.27319	0.89063	0.306738	0.759043	0.792304	NS	NS	1.20848
LOC115696310	protein E6-like	1339.95	-0.0571453	0.144373	-0.395817	0.69224	0.733191	NS	NS	0.961164
LOC115696333	protein FAR1-RELATED SEQUENCE 5-like	4.15692	5.42579	1.41837	3.82536	0.000130583	0.000262329	up	up	42.9857
LOC115696381	RING-H2 finger protein ATL35	1.37413	3.82699	1.99089	1.92225	0.0545744	0.0758619	NS	NS	14.1919
LOC115696388	uncharacterized LOC115696388	18.4393	-0.631015	0.847649	-0.744429	0.456617	0.510571	NS	NS	0.645722
LOC115696391	uncharacterized LOC115696391	19.8182	0.445911	0.460419	0.96849	0.3328	0.386384	NS	NS	1.36217
LOC115696398	glycine-rich cell wall structural protein 1.8-like	3.76036	-1.43669	1.32173	-1.08697	0.277049	0.328762	NS	NS	0.369415
LOC115696407	zinc finger protein 1-like	3.23293	5.05832	1.50635	3.358	0.0007851	0.0014329	up	up	33.3201
LOC115696412	wall-associated receptor kinase-like 20	26.401	1.69864	0.555684	3.05685	0.00223675	0.0038641	up	up	3.24596
LOC115696430	uncharacterized LOC115696430	4.31447	1.10733	1.25206	0.884406	0.376477	0.431002	NS	NS	2.15446
LOC115696439	uncharacterized LOC115696439	3.9504	-1.44655	1.69122	-0.855329	0.392369	0.44698	NS	NS	0.366898
LOC115696459	AC transposase	4.36983	-5.75375	1.63545	-3.51815	0.000434567	0.00081713	down	down	0.0185332
LOC115696486	pre-mRNA-processing protein 40A	508.174	0.0919327	0.206944	0.444239	0.65687	0.700897	NS	NS	1.0658
LOC115696504	uncharacterized LOC115696504	4.34942	3.26732	1.17743	2.77495	0.005521	0.00903546	up	up	9.62853
LOC115696510	uncharacterized LOC115696510	54.2982	2.00423	0.366267	5.47203	4.45e-08	1.25e-07	up	up	4.01174
LOC115696523	type IV inositol polyphosphate 5-phosphatase 11	2.94373	-2.17098	1.62431	-1.33655	0.181368	0.224791	NS	NS	0.22206
LOC115696531	TATA-binding protein-associated factor BTAF1	478.722	-0.454576	0.146992	-3.09253	0.0019846	0.0034494	down	down	0.729725
LOC115696542	protein LYK5	62.7698	-4.30772	0.406209	-10.6047	2.83e-26	2.26e-25	down	down	0.0504949
LOC115696549	protein phosphatase 2C 65	44.2184	3.51572	0.444739	7.90513	2.68e-15	1.24e-14	up	up	11.4377
LOC115696554	expansin-A6-like	151.933	4.93831	0.755153	6.53948	6.17e-11	2.17e-10	up	up	30.6604
LOC115696573	kinesin-like protein KIN-7N	80.1174	2.23587	0.304015	7.35447	1.92e-13	7.91e-13	up	up	4.71047
LOC115696580	calmodulin-lysine N-methyltransferase-like	2.41012	4.63868	1.6443	2.82107	0.00478636	0.00790658	up	up	24.9105
LOC115696581	gibberellin 2-beta-dioxygenase	9.05985	2.96579	0.864247	3.43164	0.000599935	0.00111042	up	up	7.81252
LOC115696594	protein UNUSUAL FLORAL ORGANS	1.57383	-0.671816	1.91482	-0.350851	0.7257	0.762868	NS	NS	0.627716
LOC115696608	uncharacterized LOC115696608	157.586	-5.69318	0.415333	-13.7075	9.16e-43	1.31e-41	down	down	0.0193278
LOC115696609	uncharacterized LOC115696609	42.1217	2.49683	0.381555	6.54382	6e-11	2.11e-10	up	up	5.64443
LOC115696631	replication protein A 70 kDa DNA-binding subunit B-like	5.82263	1.3483	0.855861	1.57538	0.115169	0.149423	NS	NS	2.54613
LOC115696638	uncharacterized LOC115696638	7.82707	0.262773	0.837129	0.313897	0.753599	0.787512	NS	NS	1.19978
LOC115696650	peroxidase 15	10.4181	2.0233	0.899708	2.24884	0.0245229	0.0363048	up	NS	4.06512
LOC115696652	uncharacterized LOC115696652	3.45132	-2.4621	1.19794	-2.05527	0.0398526	0.0568988	NS	NS	0.181482
LOC115696655	thiamine pyrophosphokinase 1-like	46.0403	-0.113261	0.321878	-0.351876	0.724931	0.762278	NS	NS	0.924496
LOC115696657	tetraspanin-19	3.32049	5.09796	1.51338	3.36859	0.000755551	0.00138083	up	up	34.2484
LOC115696685	uncharacterized LOC115696685	282.543	-0.0718538	0.166454	-0.431674	0.665978	0.709328	NS	NS	0.951415
LOC115696700	formin-like protein 14	300.913	-0.457404	0.182483	-2.50656	0.0121913	0.0189506	down	NS	0.728295
LOC115696708	receptor-like protein kinase	2.45257	3.85948	1.56632	2.46404	0.0137381	0.0211919	up	NS	14.515
LOC115696713	obg-like ATPase 1	844.444	0.174036	0.142767	1.21903	0.222834	0.270232	NS	NS	1.12821
LOC115696723	GCN5-related N-acetyltransferase 8	19.2837	1.8912	0.654653	2.88885	0.00386647	0.00647138	up	up	3.70943
LOC115696745	glutaredoxin-C9-like	1.26326	3.69839	2.5001	1.4793	0.139061	0.177021	NS	NS	12.9816
LOC115696768	uncharacterized LOC115696768	44.4063	1.75814	0.378299	4.64748	3.36e-06	7.97e-06	up	up	3.38261
LOC115696773	aspartic proteinase NANA%2C chloroplast	1.77243	2.59621	1.7472	1.48593	0.137298	0.175065	NS	NS	6.04696
LOC115696782	glycine-rich RNA-binding protein 1	8.63651	-0.598916	0.908706	-0.659087	0.50984	0.562428	NS	NS	0.66025
LOC115696784	wall-associated receptor kinase 2	4.17905	1.71774	1.3416	1.28037	0.200414	0.245811	NS	NS	3.28922
LOC115696787	uncharacterized LOC115696787	51.2721	1.84995	0.360605	5.13013	2.9e-07	7.56e-07	up	up	3.60488
LOC115696788	uncharacterized LOC115696788	164.743	-1.25242	0.344452	-3.63599	0.000276918	0.000533318	down	down	0.419743
LOC115696797	F-box protein AUF2	1641.01	0.591694	0.160934	3.67663	0.000236338	0.00045927	up	up	1.50702
LOC115696799	GDSL esterase/lipase	94.3481	-4.9587	0.409931	-12.0965	1.1e-33	1.18e-32	down	down	0.0321574
LOC115696814	uncharacterized LOC115696814	7.70237	2.52205	0.987319	2.55444	0.0106359	0.016688	up	NS	5.74396
LOC115696820	spermidine hydroxycinnamoyl transferase	1.77917	4.18739	2.01349	2.07966	0.0375564	0.0538742	NS	NS	18.2192
LOC115696826	uncharacterized LOC115696826	56.4827	2.61578	0.332888	7.85785	3.91e-15	1.79e-14	up	up	6.12956
LOC115696829	uncharacterized LOC115696829	177.687	-0.417702	0.202959	-2.05806	0.039584	0.0565443	NS	NS	0.748616
LOC115696831	berberine bridge enzyme-like 22	5.36141	0.0200526	1.06527	0.018824	0.984981	0.98818	NS	NS	1.014
LOC115696833	dof zinc finger protein DOF1.8-like	12.9964	3.957	0.8401	4.71015	2.48e-06	5.93e-06	up	up	15.5301
LOC115696835	uncharacterized LOC115696835	109.034	0.267032	0.221886	1.20347	0.228796	0.276719	NS	NS	1.20333
LOC115696836	protein MODIFYING WALL LIGNIN-1	22.4223	5.84602	0.935292	6.25047	4.09e-10	1.35e-09	up	up	57.5211
LOC115696837	thaumatin-like protein	20.6655	7.73279	1.14695	6.74207	1.56e-11	5.69e-11	up	up	212.716
LOC115696838	wall-associated receptor kinase-like 16	6.68911	4.60094	1.21567	3.78471	0.000153889	0.000306514	up	up	24.2673
LOC115696839	uncharacterized LOC115696839	80.8947	-1.03039	0.287099	-3.58898	0.000331968	0.000633674	down	down	0.489577
LOC115696840	pentatricopeptide repeat-containing protein At3g09040%2C mitochondrial	31.6905	0.428513	0.363265	1.17962	0.238153	0.286873	NS	NS	1.34585
LOC115696841	LRR receptor-like serine/threonine-protein kinase	78.6835	1.63148	0.32015	5.09599	3.47e-07	9.01e-07	up	up	3.09831
LOC115696842	aminotransferase ACS10	358.412	-1.18057	0.143252	-8.24118	1.71e-16	8.48e-16	down	down	0.441178
LOC115696843	V-type proton ATPase subunit e1	85.0819	0.70037	0.256111	2.73463	0.00624501	0.0101442	up	NS	1.62492
LOC115696844	transcription factor-like protein DPA	47.2449	-0.310848	0.33126	-0.938383	0.348048	0.401753	NS	NS	0.806167
LOC115696846	peroxidase 19	61.8797	7.88412	1.01387	7.77624	7.47e-15	3.36e-14	up	up	236.242
LOC115696847	protein phosphatase 2C 4	109.158	-4.77042	0.360022	-13.2504	4.49e-40	5.91e-39	down	down	0.0366405
LOC115696848	2-alkenal reductase (NADP(+)-dependent)	8.39748	6.4358	1.24387	5.174	2.29e-07	6.04e-07	up	up	86.5703
LOC115696852	berberine bridge enzyme-like 26	10.025	4.57331	1.05888	4.31901	1.57e-05	3.48e-05	up	up	23.8069
LOC115696854	ras-related protein RABA5c-like	30.0997	0.593443	0.380847	1.55822	0.119181	0.15404	NS	NS	1.50884
LOC115696855	uncharacterized LOC115696855	2.98852	-0.963946	1.11678	-0.863145	0.388058	0.44251	NS	NS	0.512653
LOC115696856	uncharacterized LOC115696856	20.4904	-1.49528	0.674143	-2.21804	0.026552	0.0390388	down	NS	0.354712
LOC115696857	transcription factor bHLH30	37.237	0.931976	0.366459	2.54319	0.0109846	0.0171891	up	NS	1.90789
LOC115696858	tyrosine decarboxylase	167.753	6.17117	0.4218	14.6306	1.79e-48	2.98e-47	up	up	72.0621
LOC115696859	uracil phosphoribosyltransferase-like	223.982	1.38109	0.163708	8.4363	3.28e-17	1.7e-16	up	up	2.60465
LOC115696860	NADPH-dependent aldo-keto reductase%2C chloroplastic	72.4712	1.84048	0.263613	6.98175	2.92e-12	1.12e-11	up	up	3.5813
LOC115696861	zinc transporter 8	9.42457	5.15811	1.22175	4.22189	2.42e-05	5.28e-05	up	up	35.7064
LOC115696862	uncharacterized LOC115696862	656.804	-1.67781	0.117011	-14.3388	1.25e-46	1.99e-45	down	down	0.312558
LOC115696863	sulfiredoxin%2C chloroplastic/mitochondrial	84.1558	2.59429	0.294839	8.79902	1.38e-18	7.75e-18	up	up	6.03893
LOC115696864	wings apart-like protein 1	1124.23	-0.499825	0.115728	-4.31898	1.57e-05	3.48e-05	down	down	0.707193
LOC115696866	ethylene-overproduction protein 1	604.212	-2.10094	0.206733	-10.1626	2.91e-24	2.15e-23	down	down	0.233106
LOC115696868	uncharacterized LOC115696868	5.74922	0.980163	0.892347	1.09841	0.272026	0.323534	NS	NS	1.97269
LOC115696869	laccase-7	2.01487	2.12733	1.53782	1.38334	0.16656	0.208213	NS	NS	4.36909
LOC115696870	ribose-5-phosphate isomerase 4%2C chloroplastic	14.2087	5.72508	1.1081	5.16658	2.38e-07	6.27e-07	up	up	52.8958
LOC115696871	pyruvate dehydrogenase E1 component subunit beta-3%2C chloroplastic	4546.02	-2.51557	0.146539	-17.1665	4.73e-66	1.24e-64	down	down	0.174879
LOC115696872	non-specific lipid-transfer protein 1	1304.47	5.5175	0.229973	23.992	3.37e-127	3.27e-125	up	up	45.8071
LOC115696873	late embryogenesis abundant protein%2C group 3	142.315	3.31017	0.358311	9.23825	2.51e-20	1.54e-19	up	up	9.91884
LOC115696874	L-type lectin-domain containing receptor kinase IV.1	17.6304	7.51212	1.15493	6.50438	7.8e-11	2.72e-10	up	up	182.546
LOC115696875	uncharacterized LOC115696875	8.60328	6.47042	1.22885	5.26541	1.4e-07	3.76e-07	up	up	88.6728
LOC115696878	galacturonosyltransferase 6	156.45	-1.61181	0.207815	-7.756	8.76e-15	3.92e-14	down	down	0.327187
LOC115696879	photosystem II reaction center W protein%2C chloroplastic	1303.85	3.92646	0.164012	23.94	1.17e-126	1.13e-124	up	up	15.2048
LOC115696880	PIGF/3-ketodihydrosphingosine reductase fusion protein	131.092	0.228556	0.195885	1.16679	0.243295	0.292232	NS	NS	1.17166
LOC115696881	receptor protein kinase ZmPK1	34.7304	-1.14634	0.474679	-2.41498	0.0157362	0.0240388	down	NS	0.45177
LOC115696883	sodium/calcium exchanger NCL	4442.09	-1.74945	0.126957	-13.7798	3.37e-43	4.86e-42	down	down	0.297415
LOC115696884	cannabidiolic acid synthase-like 1	46.492	-6.00489	0.781559	-7.68322	1.55e-14	6.83e-14	down	down	0.0155722
LOC115696885	uncharacterized LOC115696885	197.729	-1.40819	0.188976	-7.45168	9.22e-14	3.88e-13	down	down	0.376785
LOC115696886	fe(2+) transport protein 1	4.63037	5.57999	1.36919	4.07538	4.59e-05	9.71e-05	up	up	47.8349
LOC115696887	O-fucosyltransferase 23	16.3416	-0.0598275	0.583832	-0.102474	0.918381	0.932276	NS	NS	0.959379
LOC115696892	transcription initiation factor TFIID subunit 8	25.9533	-0.0711496	0.462656	-0.153785	0.877779	0.897119	NS	NS	0.951879
LOC115696893	phospholipase A1-Igamma1%2C chloroplastic	15.0265	1.01007	0.804818	1.25503	0.209467	0.255654	NS	NS	2.01401
LOC115696894	uncharacterized LOC115696894	103.778	1.62873	0.275277	5.91668	3.29e-09	1.01e-08	up	up	3.0924
LOC115696895	uncharacterized LOC115696895	131.029	1.03426	0.23753	4.35424	1.34e-05	2.98e-05	up	up	2.04806
LOC115696899	phosphoinositide phospholipase C 2	2288.47	-1.04146	0.121934	-8.54121	1.33e-17	7.05e-17	down	down	0.485835
LOC115696900	sterol carrier protein 2	408.375	2.32028	0.170234	13.6299	2.66e-42	3.72e-41	up	up	4.9943
LOC115696901	heat stress transcription factor A-4c	587.162	-1.25222	0.173734	-7.20767	5.69e-13	2.28e-12	down	down	0.419802
LOC115696902	jasmonate-induced oxygenase 2	13.4984	0.769221	0.609781	1.26147	0.207139	0.253115	NS	NS	1.70435
LOC115696903	beta-amyrin 28-monooxygenase	8.30986	1.81594	0.817845	2.22039	0.0263921	0.0388213	up	NS	3.52088
LOC115696904	pentatricopeptide repeat-containing protein At5g64320%2C mitochondrial-like	34.7492	0.027736	0.36588	0.0758061	0.939573	0.949811	NS	NS	1.01941
LOC115696905	5'-3' exoribonuclease 3	882.086	-0.27621	0.106695	-2.58879	0.0096315	0.0152018	down	NS	0.825757
LOC115696908	aspartate aminotransferase%2C mitochondrial	40.4524	-3.7699	0.557173	-6.76612	1.32e-11	4.84e-11	down	down	0.0733075
LOC115696909	cannabichromenic acid synthase-like	4.2418	-5.76169	3.69013	-1.56138	0.118434	0.153249	NS	NS	0.0184314
LOC115696911	pentatricopeptide repeat-containing protein	27.8692	-0.680601	0.412285	-1.6508	0.0987788	0.130152	NS	NS	0.623905
LOC115696912	uncharacterized LOC115696912	20.2956	3.71603	0.594107	6.25482	3.98e-10	1.32e-09	up	up	13.1413
LOC115696913	uncharacterized LOC115696913	34.5361	0.126209	0.484071	0.260724	0.794305	0.823658	NS	NS	1.09142
LOC115696916	uncharacterized LOC115696916	12.9156	2.41467	0.601406	4.01504	5.94e-05	0.000124172	up	up	5.33198
LOC115696919	peroxidase A2	3.04515	4.9757	1.5231	3.26682	0.00108763	0.00195343	up	up	31.4655
LOC115696921	arabinose 5-phosphate isomerase	15.0515	1.09973	0.529917	2.07528	0.0379605	0.0544057	NS	NS	2.14314
LOC115696924	chlorophyll a-b binding protein of LHCII type 1	8662	4.97591	0.260897	19.0723	4.29e-81	1.55e-79	up	up	31.4701
LOC115696927	UDP-glycosyltransferase 43	20.2873	-5.55775	0.993207	-5.59576	2.2e-08	6.33e-08	down	down	0.0212301
LOC115696930	uncharacterized LOC115696930	151.941	-2.83459	0.250392	-11.3206	1.04e-29	9.48e-29	down	down	0.140186
LOC115696931	uncharacterized LOC115696931	34.3425	0.76847	0.390339	1.96872	0.0489848	0.0687674	NS	NS	1.70346
LOC115696933	uncharacterized LOC115696933	105.539	0.490857	0.282452	1.73784	0.0822393	0.110324	NS	NS	1.40528
LOC115696934	basic leucine zipper 6	42.7735	6.05488	0.730988	8.28314	1.2e-16	6.04e-16	up	up	66.4815
LOC115696935	uncharacterized protein	28.0774	8.17898	1.09749	7.45242	9.16e-14	3.86e-13	up	up	289.812
LOC115696936	uncharacterized LOC115696936	1308.48	-0.257678	0.130779	-1.97033	0.0488008	0.0685339	NS	NS	0.836433
LOC115696937	uncharacterized LOC115696937	57.5222	4.99567	0.521125	9.58632	9.13e-22	5.95e-21	up	up	31.904
LOC115696938	uncharacterized LOC115696938	67.7651	5.17479	0.492333	10.5108	7.71e-26	6.04e-25	up	up	36.1217
LOC115696939	uncharacterized LOC115696939	198.924	0.600826	0.175656	3.42048	0.000625111	0.00115393	up	up	1.51659
LOC115696940	WRKY transcription factor 14	4.11078	-1.04972	1.13431	-0.925425	0.354745	0.408462	NS	NS	0.483063
LOC115696941	uncharacterized LOC115696941	92.1491	5.52306	0.440535	12.5372	4.67e-36	5.42e-35	up	up	45.9841
LOC115696942	high mobility group B protein 14	74.7655	1.34518	0.278684	4.82688	1.39e-06	3.4e-06	up	up	2.54061
LOC115696945	uncharacterized LOC115696945	52.1194	1.10459	0.300571	3.67498	0.000237866	0.000461868	up	up	2.15038
LOC115696946	uncharacterized LOC115696946	2.05137	-2.5394	1.66812	-1.52232	0.12793	0.164282	NS	NS	0.172014
LOC115696948	uncharacterized LOC115696948	24.7486	4.96002	0.725665	6.83514	8.19e-12	3.04e-11	up	up	31.1254
LOC115696949	E3 SUMO-protein ligase MMS21	95.6785	0.66488	0.21852	3.04265	0.00234501	0.00404104	up	up	1.58544
LOC115696954	protein DEFECTIVE IN EXINE FORMATION 1	975.755	-0.39083	0.112566	-3.472	0.000516598	0.000964084	down	down	0.762691
LOC115696955	uncharacterized LOC115696955	107.685	0.899109	0.265377	3.38805	0.000703918	0.00129166	up	up	1.86491
LOC115696956	photosystem I chlorophyll a/b-binding protein 5%2C chloroplastic	26.1239	5.63446	0.823772	6.83984	7.93e-12	2.94e-11	up	up	49.6755
LOC115696958	protein RGF1 INDUCIBLE TRANSCRIPTION FACTOR 1	123.963	5.81236	0.476812	12.19	3.51e-34	3.82e-33	up	up	56.1944
LOC115696959	expansin-A6	53.8146	4.04425	0.506861	7.97901	1.48e-15	6.93e-15	up	up	16.4984
LOC115696960	D-amino-acid transaminase%2C chloroplastic	8.18222	6.39538	1.27542	5.01434	5.32e-07	1.36e-06	up	up	84.1788
LOC115696961	uncharacterized LOC115696961	4.41544	5.50785	1.39155	3.95806	7.56e-05	0.000156267	up	up	45.5017
LOC115696962	laccase-7	11.9054	0.433207	0.658195	0.658174	0.510426	0.563043	NS	NS	1.35023
LOC115696964	uncharacterized LOC115696964	2782.16	-0.730178	0.163829	-4.45695	8.31e-06	1.9e-05	down	down	0.602829
LOC115696966	cannabidiolic acid synthase-like 1	1783.98	-5.52226	0.184522	-29.9274	8.66e-197	3.29e-194	down	down	0.0217588
LOC115696968	uncharacterized exonuclease domain-containing protein	20.1813	1.09657	0.512566	2.13937	0.032406	0.0469867	up	NS	2.13845
LOC115696970	cation-chloride cotransporter 1	276.128	-0.0295456	0.182514	-0.161881	0.871399	0.891773	NS	NS	0.979729
LOC115696971	cationic amino acid transporter 1	62.6408	-0.230746	0.372669	-0.61917	0.535804	0.587527	NS	NS	0.852194
LOC115696973	uncharacterized LOC115696973	5084.42	-0.545432	0.114243	-4.7743	1.8e-06	4.38e-06	down	down	0.685186
LOC115696974	hydroxymethylglutaryl-CoA lyase%2C mitochondrial-like	15.7858	1.48757	0.647036	2.29906	0.0215018	0.0321822	up	NS	2.80417
LOC115696976	protein TIFY 5A	572.998	-1.74265	0.202875	-8.58975	8.72e-18	4.67e-17	down	down	0.298821
LOC115696980	uncharacterized LOC115696980	715.551	-0.419372	0.116042	-3.61395	0.000301566	0.000578031	down	down	0.74775
LOC115696981	gamma-interferon-responsive lysosomal thiol protein	28.7144	6.76191	1.04249	6.48632	8.8e-11	3.06e-10	up	up	108.527
LOC115696982	pentatricopeptide repeat-containing protein At1g11290%2C chloroplastic	18.5859	0.342046	0.489753	0.698405	0.484924	0.53828	NS	NS	1.26755
LOC115696984	polygalacturonase QRT3	6.06327	-0.0415942	0.853819	-0.0487154	0.961146	0.968136	NS	NS	0.971581
LOC115696986	tetrahydrocannabinolic acid synthase-like	8.72443	-2.78616	0.801123	-3.47782	0.000505504	0.000944107	down	down	0.144971
LOC115696987	cannabidiolic acid synthase-like	2.06765	-4.74474	2.04097	-2.32475	0.0200853	0.0302042	down	NS	0.0372985
LOC115696988	cationic amino acid transporter 2%2C vacuolar	915.957	-0.850941	0.155094	-5.48662	4.1e-08	1.15e-07	down	down	0.554423
LOC115696989	protein VERNALIZATION 3	1.76651	4.18441	1.95574	2.13955	0.0323908	0.0469681	up	NS	18.1816
LOC115696990	uncharacterized LOC115696990	39.1812	1.76557	0.371586	4.75146	2.02e-06	4.88e-06	up	up	3.40009
LOC115696991	protein NODULATION SIGNALING PATHWAY 2	5.27785	-2.43723	0.96523	-2.52502	0.0115691	0.0180603	down	NS	0.184638
LOC115696993	chlorophyll a-b binding protein of LHCII type 1	12612.6	4.18564	0.231053	18.1155	2.4e-73	7.44e-72	up	up	18.1972
LOC115696995	uncharacterized LOC115696995	72.5908	1.57751	0.342912	4.60031	4.22e-06	9.89e-06	up	up	2.98453
LOC115696996	uncharacterized LOC115696996	47.1772	0.219136	0.293467	0.746716	0.455235	0.509186	NS	NS	1.16404
LOC115696998	uncharacterized LOC115696998	592.934	0.532519	0.18539	2.87242	0.00407336	0.00679769	up	up	1.44645
LOC115697000	protein NRT1/ PTR FAMILY 5.5-like	33.3722	1.61749	0.514896	3.14139	0.00168149	0.00294845	up	up	3.06841
LOC115697001	eukaryotic translation initiation factor 3 subunit D	2263.65	-0.57144	0.117232	-4.87442	1.09e-06	2.71e-06	down	down	0.672945
LOC115697002	cytochrome B5-like protein	55.0667	1.44754	0.385448	3.75547	0.000173013	0.000342319	up	up	2.72743
LOC115697004	purine permease 4	228.614	9.21249	0.858349	10.7328	7.14e-27	5.84e-26	up	up	593.247
LOC115697005	protein fluG	5.52556	3.1662	1.13589	2.78742	0.0053129	0.0087155	up	up	8.97679
LOC115697006	pentatricopeptide repeat-containing protein	18.1646	-0.232653	0.539646	-0.431121	0.66638	0.709639	NS	NS	0.851068
LOC115697008	LOB domain-containing protein 4	5.3651	4.98941	1.38003	3.61543	0.000299849	0.000575024	up	up	31.7659
LOC115697011	uncharacterized protein P8A3.02c	43.9051	0.645166	0.338136	1.90801	0.0563901	0.0781058	NS	NS	1.56392
LOC115697013	coatomer subunit delta	1893.34	-0.104079	0.0959531	-1.08469	0.278059	0.32982	NS	NS	0.930398
LOC115697014	uncharacterized LOC115697014	888.258	-0.73196	0.154424	-4.73993	2.14e-06	5.16e-06	down	down	0.602086
LOC115697017	class I heat shock protein	5.35152	5.79181	1.33913	4.32507	1.52e-05	3.39e-05	up	up	55.3999
LOC115697023	lipid-transfer protein DIR1	2.44078	2.40511	1.34014	1.79467	0.0727065	0.0986964	NS	NS	5.29675
LOC115697025	receptor-like protein 7	346.736	-0.599958	0.203734	-2.94481	0.00323152	0.00546525	down	down	0.659773
LOC115697026	uncharacterized LOC115697026	9.90097	-0.84393	0.650287	-1.29778	0.194362	0.238948	NS	NS	0.557124
LOC115697027	receptor-like protein 7	10.7247	1.48958	0.693833	2.14688	0.0318027	0.0461637	up	NS	2.80807
LOC115697028	receptor-like protein 7	5.29432	5.77703	1.42694	4.04855	5.15e-05	0.000108369	up	up	54.8351
LOC115697029	uncharacterized LOC115697029	238.883	7.15243	0.465929	15.3509	3.49e-53	6.71e-52	up	up	142.264
LOC115697030	histidine--tRNA ligase%2C cytoplasmic	2090.22	-0.737612	0.0891462	-8.27419	1.29e-16	6.49e-16	down	down	0.599731
LOC115697031	AMP deaminase	1884.57	-0.660304	0.0998901	-6.6103	3.84e-11	1.36e-10	down	down	0.632745
LOC115697032	transcription factor bHLH140	134.764	0.43896	0.216095	2.03132	0.0422221	0.0599726	NS	NS	1.35563
LOC115697034	protein CROWDED NUCLEI 3	767.54	-0.476446	0.149169	-3.19399	0.00140319	0.00248815	down	down	0.718746
LOC115697035	hexosyltransferase MUCI70	464.613	0.00275272	0.146105	0.0188407	0.984968	0.98818	NS	NS	1.00191
LOC115697036	pyruvate decarboxylase 2	965.367	-1.97753	0.528021	-3.74518	0.000180268	0.00035591	down	down	0.253924
LOC115697037	dnaJ protein ERDJ3A	219.177	-1.59428	0.218175	-7.30737	2.72e-13	1.11e-12	down	down	0.331186
LOC115697038	UPF0481 protein	5.76418	5.88917	1.34647	4.37377	1.22e-05	2.74e-05	up	up	59.2675
LOC115697039	uncharacterized LOC115697039	634.302	-0.823349	0.143951	-5.71964	1.07e-08	3.15e-08	down	down	0.565129
LOC115697040	ATP-dependent 6-phosphofructokinase 6	1669.59	-2.13947	0.129457	-16.5265	2.36e-61	5.57e-60	down	down	0.226963
LOC115697041	ammonium transporter 2	56.3788	1.53545	0.39231	3.91387	9.08e-05	0.00018599	up	up	2.89879
LOC115697043	purine permease 11	64.1516	-1.14652	0.320455	-3.57779	0.000346514	0.000659299	down	down	0.451714
LOC115697044	homogentisate phytyltransferase 1%2C chloroplastic	122.718	-0.41744	0.25898	-1.61186	0.106992	0.139891	NS	NS	0.748752
LOC115697045	ERBB-3 BINDING PROTEIN 1	2782.31	-0.786131	0.119873	-6.55802	5.45e-11	1.92e-10	down	down	0.579897
LOC115697046	chlorophyll synthase%2C chloroplastic	290.153	-0.22329	0.153169	-1.4578	0.144895	0.183713	NS	NS	0.85661
LOC115697047	uncharacterized LOC115697047	108.282	0.262046	0.260983	1.00407	0.315343	0.368343	NS	NS	1.19918
LOC115697048	2-alkenal reductase (NADP(+)-dependent)	11.3639	0.697023	0.612877	1.1373	0.255415	0.305502	NS	NS	1.62116
LOC115697049	2-alkenal reductase (NADP(+)-dependent)	45.6552	-0.96324	0.298592	-3.22594	0.00125558	0.00223806	down	down	0.512904
LOC115697050	protein SCO1 homolog 1%2C mitochondrial	178.769	-1.34062	0.213285	-6.28555	3.27e-10	1.09e-09	down	down	0.394852
LOC115697051	mitochondrial succinate-fumarate transporter 1	446.094	-0.00404723	0.137388	-0.0294583	0.976499	0.981256	NS	NS	0.997199
LOC115697052	leucine-rich repeat extensin-like protein 1	1875.82	-1.12731	0.114284	-9.86409	5.96e-23	4.12e-22	down	down	0.457768
LOC115697053	protein IN2-1 homolog B	2396.76	-2.28304	0.134045	-17.0318	4.77e-65	1.22e-63	down	down	0.205464
LOC115697054	B3 domain-containing transcription factor VRN1-like	843.202	2.65079	0.181909	14.5721	4.23e-48	7e-47	up	up	6.2801
LOC115697056	ethylene-responsive transcription factor ERF014	49.8774	4.12156	0.536473	7.68271	1.56e-14	6.85e-14	up	up	17.4066
LOC115697058	BAG family molecular chaperone regulator 4	1015.85	-0.348299	0.141769	-2.4568	0.0140179	0.0215892	down	NS	0.78551
LOC115697060	uncharacterized LOC115697060	39.1642	-0.0452046	0.430641	-0.104971	0.916399	0.930643	NS	NS	0.969152
LOC115697061	protein EMB-1-like	698.432	-4.17481	0.469073	-8.90013	5.58e-19	3.18e-18	down	down	0.0553677
LOC115697062	late embryogenesis abundant protein EMB564-like	5.80437	-1.63667	1.07806	-1.51816	0.128973	0.165484	NS	NS	0.321598
LOC115697063	uncharacterized LOC115697063	560.331	-0.867201	0.215461	-4.02487	5.7e-05	0.000119303	down	down	0.548209
LOC115697068	F-box protein SKIP19	59.2741	0.801182	0.267434	2.99581	0.00273714	0.00467564	up	up	1.74253
LOC115697069	uncharacterized LOC115697069	21.1535	0.106746	0.426009	0.250572	0.802145	0.830765	NS	NS	1.0768
LOC115697070	replication protein A 70 kDa DNA-binding subunit D-like	46.6335	-4.99263	0.55181	-9.04772	1.46e-19	8.65e-19	down	down	0.0314101
LOC115697071	uncharacterized LOC115697071	1.12146	3.52527	2.15154	1.63849	0.10132	0.133112	NS	NS	11.5136
LOC115697072	transcription factor TCP2	6725.41	-3.13135	0.161898	-19.3414	2.41e-83	9.39e-82	down	down	0.114122
LOC115697073	uncharacterized LOC115697073	304.987	-1.298	0.158153	-8.20726	2.26e-16	1.12e-15	down	down	0.406689
LOC115697074	uncharacterized LOC115697074	4.16941	0.552434	1.12442	0.491306	0.62321	0.669699	NS	NS	1.46656
LOC115697076	dof zinc finger protein DOF1.5	29.6958	3.42485	0.587177	5.83274	5.45e-09	1.65e-08	up	up	10.7395
LOC115697077	serine/threonine-protein kinase-like protein ACR4	11.6568	1.56716	0.631802	2.48046	0.0131212	0.0203	up	NS	2.96321
LOC115697078	UDP-glycosyltransferase 79B30	2.33961	-3.87395	1.71748	-2.2556	0.0240955	0.0357414	down	NS	0.0682063
LOC115697079	protein RTF1 homolog	749.883	-0.439115	0.124764	-3.51957	0.000432252	0.000813093	down	down	0.737587
LOC115697080	TOM1-like protein 6	1362.57	-1.38584	0.115515	-11.9971	3.68e-33	3.86e-32	down	down	0.382666
LOC115697081	pathogenesis-related genes transcriptional activator PTI5	1.20758	3.64657	2.12308	1.71758	0.0858726	0.114773	NS	NS	12.5236
LOC115697084	uncharacterized LOC115697084	1890.08	-0.377381	0.184512	-2.04529	0.0408263	0.0581604	NS	NS	0.769834
LOC115697085	tyrosine decarboxylase-like	4.00752	3.07956	1.39786	2.20305	0.0275915	0.0404384	up	NS	8.45355
LOC115697087	uncharacterized LOC115697087	12.4249	-0.533822	0.622629	-0.857366	0.391242	0.445906	NS	NS	0.690723
LOC115697088	uncharacterized LOC115697088	51.1827	-0.279672	0.328478	-0.851419	0.394537	0.449185	NS	NS	0.823778
LOC115697089	cold-responsive protein kinase 1	175.419	-1.68388	0.231288	-7.28046	3.33e-13	1.35e-12	down	down	0.311244
LOC115697090	clathrin light chain 2	1107.29	0.337274	0.117678	2.86608	0.00415591	0.00692532	up	up	1.26337
LOC115697092	paired amphipathic helix protein Sin3-like 1	2.38662	1.32351	1.63548	0.809248	0.418372	0.472962	NS	NS	2.50274
LOC115697093	sodium/calcium exchanger NCL1	24.6925	-6.46395	1.15266	-5.60785	2.05e-08	5.91e-08	down	down	0.0113281
LOC115697094	O-fucosyltransferase 19	105.75	4.06786	0.385921	10.5407	5.61e-26	4.42e-25	up	up	16.7705
LOC115697095	fructokinase-like 1%2C chloroplastic	165.598	1.01659	0.217824	4.66703	3.06e-06	7.27e-06	up	up	2.02313
LOC115697099	short-chain dehydrogenase reductase 2a	21.8432	0.736258	0.460957	1.59724	0.110212	0.143607	NS	NS	1.66585
LOC115697100	calcium-dependent protein kinase 13	1247.31	1.29242	0.157959	8.18194	2.79e-16	1.37e-15	up	up	2.44938
LOC115697101	protein ALP1-like	6.57358	-1.30717	0.912388	-1.43269	0.151947	0.191589	NS	NS	0.404114
LOC115697103	uncharacterized LOC115697103	22.5615	1.78258	0.70686	2.52183	0.0116746	0.0182102	up	NS	3.44041
LOC115697104	uncharacterized protein Os08g0359500	7505.87	-0.349551	0.120621	-2.89791	0.00375653	0.00629769	down	down	0.784829
LOC115697105	ABC transporter G family member 10	5.06946	-2.81958	1.54394	-1.82623	0.0678157	0.0926084	NS	NS	0.141652
LOC115697107	uncharacterized LOC115697107	51.2443	5.69909	1.29706	4.39386	1.11e-05	2.51e-05	up	up	51.9514
LOC115697108	uncharacterized LOC115697108	22.8435	1.81072	0.647921	2.79467	0.00519531	0.00853271	up	up	3.50818
LOC115697109	transmembrane emp24 domain-containing protein p24delta4	824.114	-0.768428	0.135111	-5.68738	1.29e-08	3.78e-08	down	down	0.587057
LOC115697110	carbamoyl-phosphate synthase large chain%2C chloroplastic	1600.45	-0.479529	0.133647	-3.58802	0.000333202	0.000635842	down	down	0.717212
LOC115697111	protein argonaute 7	495.05	-0.486117	0.152408	-3.18958	0.00142482	0.00252373	down	down	0.713944
LOC115697112	ankyrin repeat-containing protein ITN1	8.31024	6.42194	1.22726	5.23276	1.67e-07	4.45e-07	up	up	85.7426
LOC115697113	pleiotropic drug resistance protein 1	1.76459	1.8247	1.63088	1.11885	0.263206	0.314084	NS	NS	3.54233
LOC115697114	WRKY transcription factor 26	157.999	0.951618	0.241089	3.94716	7.91e-05	0.000163181	up	up	1.93404
LOC115697115	CASP-like protein 4B1	173.534	-2.86846	0.31319	-9.15884	5.25e-20	3.17e-19	down	down	0.136933
LOC115697117	non-specific lipid-transfer protein 1-like	1.40361	3.85397	1.95972	1.96659	0.0492299	0.0690965	NS	NS	14.4598
LOC115697118	uncharacterized LOC115697118	161.581	-0.636109	0.217604	-2.92325	0.00346402	0.00583404	down	down	0.643446
LOC115697120	WRKY transcription factor 71	7.61995	0.289316	0.91242	0.317087	0.751178	0.785278	NS	NS	1.22206
LOC115697122	non-specific lipid-transfer protein 1-like	15.6602	3.85785	0.79773	4.83604	1.32e-06	3.26e-06	up	up	14.4987
LOC115697123	nonsense-mediated mRNA decay factor SMG7-like	629.217	-0.758115	0.144684	-5.2398	1.61e-07	4.3e-07	down	down	0.591268
LOC115697124	WUSCHEL-related homeobox 9	42.6694	5.32999	0.617917	8.62575	6.37e-18	3.44e-17	up	up	40.2243
LOC115697128	uncharacterized LOC115697128	6.94295	1.88296	0.773557	2.43415	0.0149267	0.0228707	up	NS	3.6883
LOC115697129	auxin transporter-like protein 2	85.6755	2.33394	0.287908	8.10655	5.21e-16	2.5e-15	up	up	5.04179
LOC115697132	TPR repeat-containing thioredoxin TTL1	415.971	1.386	0.204222	6.78676	1.15e-11	4.21e-11	up	up	2.61354
LOC115697135	WAT1-related protein	4.20643	5.44155	1.39882	3.89011	0.000100199	0.000204039	up	up	43.4579
LOC115697140	VQ motif-containing protein 22	13.2924	0.817738	0.544025	1.50312	0.132807	0.169942	NS	NS	1.76264
LOC115697141	protein CUP-SHAPED COTYLEDON 2	39.2614	6.24198	0.805892	7.74543	9.53e-15	4.25e-14	up	up	75.6873
LOC115697142	purine permease 21	15.0117	0.885991	0.586461	1.51074	0.130854	0.167686	NS	NS	1.84803
LOC115697146	pentatricopeptide repeat-containing protein At4g20090-like	107.175	-0.484806	0.24947	-1.94335	0.0519743	0.0726016	NS	NS	0.714593
LOC115697148	uncharacterized LOC115697148	3403.78	-2.69159	0.122661	-21.9434	1e-106	6.15e-105	down	down	0.154793
LOC115697149	la-related protein 6A	5239.08	0.390334	0.121906	3.20193	0.00136512	0.00242441	up	up	1.3107
LOC115697151	F-box protein	753.984	0.101895	0.137967	0.738544	0.460184	0.514203	NS	NS	1.07318
LOC115697152	uncharacterized LOC115697152	5.32606	2.1823	1.02445	2.13021	0.0331541	0.0480067	up	NS	4.53877
LOC115697153	uncharacterized LOC115697153	7.52046	1.93458	0.803219	2.40854	0.0160167	0.0244307	up	NS	3.82268
LOC115697154	WAT1-related protein	4.49567	2.60408	1.1343	2.29576	0.0216898	0.032436	up	NS	6.08006
LOC115697158	B3 domain-containing transcription factor VRN1	47.2928	2.35539	0.352376	6.68431	2.32e-11	8.37e-11	up	up	5.11733
LOC115697159	protein RESPONSE TO ABA AND SALT 1-like	188.516	1.31812	0.249624	5.28044	1.29e-07	3.48e-07	up	up	2.49341
LOC115697160	protein SUPPRESSOR OF FRI 4	562.965	0.0243407	0.130234	0.186899	0.85174	0.875304	NS	NS	1.01701
LOC115697161	LRR receptor-like serine/threonine-protein kinase	50.1676	3.03175	0.38565	7.8614	3.8e-15	1.74e-14	up	up	8.178
LOC115697162	uncharacterized LOC115697162	607.498	0.0328175	0.14245	0.230379	0.817797	0.84454	NS	NS	1.02301
LOC115697163	LRR receptor-like serine/threonine-protein kinase	107.872	3.2443	0.290794	11.1567	6.64e-29	5.87e-28	up	up	9.47615
LOC115697164	LRR receptor-like serine/threonine-protein kinase	39.0395	2.43848	0.404939	6.02185	1.72e-09	5.42e-09	up	up	5.4207
LOC115697165	LRR receptor-like serine/threonine-protein kinase	65.4608	3.23634	0.5055	6.40224	1.53e-10	5.23e-10	up	up	9.42398
LOC115697169	protein NRT1/ PTR FAMILY 8.1-like	1.53591	-1.3044	1.75592	-0.742859	0.457567	0.511568	NS	NS	0.404888
LOC115697171	lysM domain-containing GPI-anchored protein 1	272.134	3.07265	0.218823	14.0417	8.66e-45	1.31e-43	up	up	8.41315
LOC115697172	uncharacterized protein	176.139	0.12635	0.186774	0.676485	0.498733	0.551839	NS	NS	1.09153
LOC115697173	uncharacterized LOC115697173	335.919	-0.116828	0.149156	-0.783263	0.433473	0.487984	NS	NS	0.922213
LOC115697175	potassium channel KAT1	4.64406	2.4154	1.2237	1.97385	0.048399	0.0680287	NS	NS	5.33469
LOC115697176	mannosyl-oligosaccharide 1%2C2-alpha-mannosidase MNS3	281.21	-0.672878	0.172126	-3.90922	9.26e-05	0.000189411	down	down	0.627254
LOC115697177	uncharacterized LOC115697177	6.3795	5.28598	1.26879	4.16615	3.1e-05	6.66e-05	up	up	39.0156
LOC115697179	UBP1-associated protein 2C	1565.96	-0.689	0.10939	-6.29858	3e-10	1.01e-09	down	down	0.620284
LOC115697182	U-box domain-containing protein 17	667.768	-1.0819	0.144084	-7.50878	5.97e-14	2.54e-13	down	down	0.472407
LOC115697183	uncharacterized LOC115697183	531.337	-0.542407	0.120823	-4.48928	7.15e-06	1.64e-05	down	down	0.686624
LOC115697184	uncharacterized LOC115697184	57.868	1.86854	0.332196	5.62481	1.86e-08	5.38e-08	up	up	3.65164
LOC115697186	transcription factor bHLH144	814.375	0.242423	0.137021	1.76925	0.076853	0.103751	NS	NS	1.18298
LOC115697187	mitogen-activated protein kinase kinase kinase 1	337.342	-0.757778	0.173881	-4.35803	1.31e-05	2.93e-05	down	down	0.591407
LOC115697188	tropinone reductase homolog	247.074	-4.83341	0.397339	-12.1644	4.81e-34	5.2e-33	down	down	0.0350752
LOC115697189	tropinone reductase homolog	74.0848	2.72412	0.364745	7.46855	8.11e-14	3.43e-13	up	up	6.60755
LOC115697191	protein SENSITIVITY TO RED LIGHT REDUCED 1	341.026	-0.477455	0.181478	-2.63093	0.0085151	0.0135556	down	NS	0.718244
LOC115697193	protein STICHEL-like 3	172.116	2.24498	0.287658	7.80436	5.98e-15	2.71e-14	up	up	4.74031
LOC115697194	protein SENSITIVE TO PROTON RHIZOTOXICITY 1	1157.76	-1.08725	0.108188	-10.0496	9.22e-24	6.63e-23	down	down	0.470657
LOC115697195	protein ROOT HAIR DEFECTIVE 3 homolog 2	916.39	-1.38474	0.111755	-12.3909	2.93e-35	3.3e-34	down	down	0.382958
LOC115697198	uncharacterized LOC115697198	301.421	0.302887	0.137189	2.20781	0.0272572	0.0399816	up	NS	1.23361
LOC115697199	187-kDa microtubule-associated protein AIR9	381.678	3.44001	0.230219	14.9423	1.75e-50	3.08e-49	up	up	10.8529
LOC115697200	WPP domain-associated protein	224.258	-1.11205	0.180762	-6.15198	7.65e-10	2.48e-09	down	down	0.462637
LOC115697201	receptor-like protein kinase	169.502	0.573368	0.222356	2.5786	0.00992022	0.0156321	up	NS	1.48799
LOC115697202	homeobox-leucine zipper protein ATHB-14	425.889	10.1039	0.842768	11.989	4.06e-33	4.25e-32	up	up	1100.49
LOC115697203	uncharacterized LOC115697203	816.622	-0.530661	0.128131	-4.14157	3.45e-05	7.39e-05	down	down	0.692237
LOC115697204	30-kDa cleavage and polyadenylation specificity factor 30	454.395	-0.766222	0.153278	-4.99889	5.77e-07	1.47e-06	down	down	0.587955
LOC115697205	dynamin-related protein 4C	73.8296	5.80279	0.516752	11.2294	2.93e-29	2.62e-28	up	up	55.8231
LOC115697208	cationic amino acid transporter 1	114.551	7.37325	1.59841	4.61286	3.97e-06	9.34e-06	up	up	165.794
LOC115697209	2-succinylbenzoate--CoA ligase%2C chloroplastic/peroxisomal	13.5326	0.927537	0.607777	1.52611	0.126982	0.163198	NS	NS	1.90203
LOC115697210	U3 snoRNP-associated protein-like EMB2271	417.482	-0.164642	0.129557	-1.27081	0.203796	0.249612	NS	NS	0.89215
LOC115697211	zinc finger CCCH domain-containing protein 23	1102.22	-0.634082	0.27213	-2.33007	0.0198025	0.0298021	down	NS	0.644351
LOC115697212	protein ENDOPLASMIC RETICULUM-ARRESTED PEN3	255.52	-0.0200444	0.194728	-0.102935	0.918014	0.931953	NS	NS	0.986202
LOC115697214	ferredoxin--NADP reductase%2C root isozyme%2C chloroplastic	6973.84	-2.84701	0.14952	-19.041	7.81e-81	2.81e-79	down	down	0.138984
LOC115697215	GDP-L-galactose phosphorylase 1	893.932	-0.71258	0.114121	-6.24406	4.26e-10	1.41e-09	down	down	0.610228
LOC115697216	uncharacterized LOC115697216	112.182	-0.555356	0.216878	-2.56069	0.0104465	0.0164081	down	NS	0.680489
LOC115697217	ADP-ribosylation factor GTPase-activating protein AGD12	589.464	-0.735647	0.121209	-6.06927	1.28e-09	4.08e-09	down	down	0.600549
LOC115697218	nuclear transcription factor Y subunit A-7	695.106	0.40917	0.18949	2.15933	0.0308246	0.0448211	up	NS	1.32792
LOC115697219	phosphatidylinositol 4-phosphate 5-kinase 1	711.177	-1.02191	0.151974	-6.72427	1.76e-11	6.41e-11	down	down	0.492463
LOC115697220	accelerated cell death 11	414.516	-1.33617	0.164109	-8.14196	3.89e-16	1.89e-15	down	down	0.396071
LOC115697221	uncharacterized LOC115697221	211.53	-0.403148	0.221482	-1.82023	0.068724	0.0937234	NS	NS	0.756206
LOC115697222	uncharacterized LOC115697222	76.4926	2.43033	0.273708	8.87926	6.73e-19	3.83e-18	up	up	5.39016
LOC115697224	large ribosomal subunit protein P2A	2164.88	1.17048	0.150275	7.78892	6.76e-15	3.05e-14	up	up	2.25087
LOC115697225	large ribosomal subunit protein P2y	956.92	2.68909	0.178837	15.0365	4.23e-51	7.64e-50	up	up	6.44904
LOC115697227	oxysterol-binding protein-related protein 1C	462.097	-1.77252	0.14654	-12.0958	1.11e-33	1.19e-32	down	down	0.292697
LOC115697231	KH domain-containing protein	792.325	-0.72531	0.1055	-6.87498	6.2e-12	2.32e-11	down	down	0.604867
LOC115697232	polyphenol oxidase%2C chloroplastic	484.052	3.48781	0.254613	13.6985	1.04e-42	1.48e-41	up	up	11.2185
LOC115697235	peroxisomal ATPase PEX1	318.311	-1.2111	0.152213	-7.95661	1.77e-15	8.26e-15	down	down	0.43194
LOC115697236	UDP-N-acetylglucosamine diphosphorylase 1	205.058	1.38722	0.190086	7.29786	2.92e-13	1.19e-12	up	up	2.61575
LOC115697237	RNA polymerase II C-terminal domain phosphatase-like 2	334.479	-0.399981	0.178348	-2.24269	0.0249165	0.0368409	down	NS	0.757869
LOC115697238	serine/threonine/tyrosine-protein kinase HT1	1053.88	-0.142718	0.130959	-1.08979	0.275805	0.327447	NS	NS	0.905811
LOC115697240	BURP domain protein RD22	329.676	5.53801	0.340948	16.243	2.5e-59	5.65e-58	up	up	46.4631
LOC115697241	potassium transporter 11	404.381	-0.00754663	0.136425	-0.0553171	0.955886	0.963789	NS	NS	0.994783
LOC115697242	uncharacterized LOC115697242	68.3398	4.29102	0.396726	10.8161	2.89e-27	2.4e-26	up	up	19.5761
LOC115697243	cullin-4	897.94	-0.580323	0.118889	-4.8812	1.05e-06	2.62e-06	down	down	0.668814
LOC115697244	exocyst complex component EXO84C	368.082	-0.801974	0.153093	-5.23846	1.62e-07	4.33e-07	down	down	0.573564
LOC115697245	BTB/POZ domain and ankyrin repeat-containing protein NPR1	482.411	0.458167	0.198301	2.31047	0.0208622	0.0312708	up	NS	1.3738
LOC115697246	beta-amylase 8	431.081	-0.6419	0.153989	-4.16847	3.07e-05	6.6e-05	down	down	0.640868
LOC115697247	alpha-glucosidase	454.088	-1.40329	0.157498	-8.90991	5.11e-19	2.92e-18	down	down	0.378065
LOC115697248	ATP phosphoribosyltransferase 2%2C chloroplastic	578.398	0.414373	0.127847	3.24117	0.0011904	0.00212794	up	up	1.33272
LOC115697249	transcription factor GTE1	241.243	-0.0275893	0.155672	-0.177227	0.85933	0.881982	NS	NS	0.981058
LOC115697250	O-fucosyltransferase 10	90.2172	1.88939	0.345352	5.4709	4.48e-08	1.26e-07	up	up	3.70477
LOC115697251	hydroxyproline O-galactosyltransferase GALT2	281.306	0.945184	0.16243	5.81902	5.92e-09	1.78e-08	up	up	1.92543
LOC115697254	uncharacterized LOC115697254	241.628	0.536589	0.183967	2.91677	0.00353682	0.00594786	up	up	1.45054
LOC115697255	uncharacterized LOC115697255	155.639	-0.165241	0.18542	-0.89117	0.372838	0.427392	NS	NS	0.89178
LOC115697256	multiple organellar RNA editing factor 8%2C chloroplastic/mitochondrial	3436.61	-1.2346	0.116027	-10.6406	1.93e-26	1.55e-25	down	down	0.42496
LOC115697258	lecithin-cholesterol acyltransferase-like 4	1559.92	-1.70704	0.152099	-11.2232	3.14e-29	2.81e-28	down	down	0.306288
LOC115697259	uncharacterized LOC115697259	504.099	-0.383884	0.144824	-2.6507	0.0080325	0.0128369	down	NS	0.766372
LOC115697260	pathogenesis-related thaumatin-like protein 3.5	1.98233	4.3503	1.8982	2.2918	0.0219172	0.0327458	up	NS	20.3972
LOC115697261	uncharacterized LOC115697261	475.696	-0.354534	0.165021	-2.14841	0.031681	0.0459974	down	NS	0.782122
LOC115697262	uncharacterized LOC115697262	641.402	-0.170696	0.146534	-1.16489	0.244065	0.293119	NS	NS	0.888414
LOC115697264	vesicle-associated membrane protein 721	2495.44	-0.735003	0.125913	-5.83738	5.3e-09	1.6e-08	down	down	0.600817
LOC115697265	glutathione S-transferase	713.087	-1.36329	0.147672	-9.23188	2.66e-20	1.63e-19	down	down	0.388696
LOC115697266	glutathione S-transferase	977.965	1.99522	0.206612	9.65684	4.6e-22	3.05e-21	up	up	3.98678
LOC115697267	protein IQ-DOMAIN 9	192.097	1.91111	0.195363	9.78234	1.34e-22	9.16e-22	up	up	3.76098
LOC115697268	cellulose synthase A catalytic subunit 1 [UDP-forming]	1611.48	-0.85656	0.115687	-7.40415	1.32e-13	5.5e-13	down	down	0.552268
LOC115697269	uncharacterized LOC115697269	10.4702	-0.779685	0.59842	-1.3029	0.192607	0.237061	NS	NS	0.582494
LOC115697270	E3 ubiquitin-protein ligase XBAT31	1535.76	0.709146	0.160439	4.42004	9.87e-06	2.23e-05	up	up	1.63484
LOC115697271	DNA polymerase eta	31.4234	1.26179	0.385992	3.26895	0.00107946	0.00194018	up	up	2.39793
LOC115697272	nucleobase-ascorbate transporter 2	143.738	5.21844	0.360829	14.4624	2.09e-47	3.39e-46	up	up	37.2311
LOC115697273	protein MULTIPLE CHLOROPLAST DIVISION SITE 1	249.434	1.2055	0.156502	7.70277	1.33e-14	5.89e-14	up	up	2.30617
LOC115697274	uncharacterized LOC115697274	261.719	6.51272	0.358595	18.1618	1.04e-73	3.24e-72	up	up	91.3114
LOC115697275	photosystem I reaction center subunit III%2C chloroplastic	1567.89	3.87574	0.171645	22.58	6.82e-113	4.92e-111	up	up	14.6796
LOC115697276	uncharacterized LOC115697276	543.621	-0.0801741	0.137653	-0.582437	0.560272	0.610902	NS	NS	0.945944
LOC115697277	uncharacterized LOC115697277	2119.63	-0.604685	0.122261	-4.94585	7.58e-07	1.91e-06	down	down	0.657615
LOC115697278	MLO-like protein 6	27.7924	4.30964	0.597055	7.21816	5.27e-13	2.11e-12	up	up	19.8303
LOC115697279	UDP-arabinose 4-epimerase 1	761.098	-0.804954	0.146077	-5.51048	3.58e-08	1.01e-07	down	down	0.57238
LOC115697280	E3 ubiquitin-protein ligase ZFP1	1085.51	-1.14506	0.129279	-8.85733	8.2e-19	4.65e-18	down	down	0.45217
LOC115697281	malate dehydrogenase 1%2C mitochondrial	5304.33	-1.91006	0.133747	-14.2811	2.87e-46	4.53e-45	down	down	0.266082
LOC115697282	large ribosomal subunit protein eL20y	3922.34	-0.152511	0.101161	-1.50761	0.131653	0.168632	NS	NS	0.899683
LOC115697283	UDP-glycosyltransferase 88A1-like	257.429	1.50019	0.276716	5.42141	5.91e-08	1.64e-07	up	up	2.8288
LOC115697284	UDP-glycosyltransferase 88A1	66.3837	3.03619	0.379528	7.99991	1.25e-15	5.88e-15	up	up	8.20323
LOC115697285	clathrin interactor EPSIN 1	540.769	-0.440977	0.150339	-2.93322	0.00335465	0.00566067	down	down	0.736636
LOC115697287	protein SAWADEE HOMEODOMAIN HOMOLOG 2	194.946	0.211256	0.163895	1.28897	0.197409	0.242355	NS	NS	1.1577
LOC115697288	uncharacterized LOC115697288	667.824	-0.715869	0.115919	-6.17561	6.59e-10	2.14e-09	down	down	0.608838
LOC115697289	potassium transporter 10	308.231	1.68447	0.229847	7.32868	2.32e-13	9.54e-13	up	up	3.21423
LOC115697290	PRA1 family protein B4	2706.58	-1.17744	0.10695	-11.0093	3.45e-28	2.96e-27	down	down	0.442136
LOC115697291	ethylene response sensor 1	260.957	-0.348489	0.172294	-2.02264	0.0431101	0.0611604	NS	NS	0.785406
LOC115697292	uncharacterized LOC115697292	237.807	0.279487	0.158062	1.76821	0.0770253	0.103962	NS	NS	1.21376
LOC115697294	3-oxoacyl-[acyl-carrier-protein] synthase I%2C chloroplastic	3033.52	-2.31704	0.152198	-15.2239	2.46e-52	4.63e-51	down	down	0.200678
LOC115697295	uncharacterized LOC115697295	764.255	1.48798	0.180536	8.24202	1.69e-16	8.43e-16	up	up	2.80496
LOC115697296	glutathione reductase%2C chloroplastic	540.232	-1.00291	0.136313	-7.35738	1.88e-13	7.75e-13	down	down	0.498993
LOC115697297	MLO-like protein 1	1357.91	-1.46201	0.139664	-10.468	1.21e-25	9.42e-25	down	down	0.362986
LOC115697298	uncharacterized LOC115697298	80.3402	0.519233	0.26929	1.92815	0.0538359	0.074932	NS	NS	1.43319
LOC115697299	chlorophyll a-b binding protein CP29.2%2C chloroplastic	1398.17	5.05304	0.193226	26.1509	9.63e-151	1.47e-148	up	up	33.1983
LOC115697301	BEL1-like homeodomain protein 9	78.3418	5.28812	0.447055	11.8288	2.77e-32	2.79e-31	up	up	39.0734
LOC115697302	pre-mRNA-splicing factor ATP-dependent RNA helicase DEAH9	142.813	0.305423	0.192536	1.58632	0.112668	0.14658	NS	NS	1.23578
LOC115697303	LRR receptor-like serine/threonine-protein kinase	4.27276	5.46545	1.45585	3.75413	0.000173947	0.000344062	up	up	44.1839
LOC115697304	LRR receptor-like serine/threonine-protein kinase	38.0739	2.90376	0.474711	6.11691	9.54e-10	3.07e-09	up	up	7.48375
LOC115697305	LRR receptor-like serine/threonine-protein kinase	72.4852	2.03461	0.402245	5.05812	4.23e-07	1.09e-06	up	up	4.09711
LOC115697306	LRR receptor-like serine/threonine-protein kinase	2.70325	1.83725	1.47686	1.24402	0.213491	0.26004	NS	NS	3.57327
LOC115697307	large ribosomal subunit protein uL3c	385.023	0.639059	0.203889	3.13434	0.00172239	0.0030169	up	up	1.55731
LOC115697308	prolycopene isomerase%2C chloroplastic	66.214	-0.619855	0.309691	-2.00153	0.0453357	0.0640761	NS	NS	0.650736
LOC115697309	large ribosomal subunit protein uL10c	796.999	1.94462	0.158158	12.2954	9.58e-35	1.06e-33	up	up	3.84937
LOC115697310	homeobox-DDT domain protein RLT1	986.01	-0.905972	0.165852	-5.46253	4.69e-08	1.31e-07	down	down	0.533673
LOC115697311	nucleolar protein 16	797.526	-0.40133	0.200267	-2.00397	0.045073	0.063728	NS	NS	0.75716
LOC115697313	glycerol-3-phosphate 2-O-acyltransferase 6	642.796	-2.23937	0.216429	-10.3469	4.32e-25	3.3e-24	down	down	0.211779
LOC115697314	2-alkenal reductase (NADP(+)-dependent)	185.076	0.1577	0.258981	0.608926	0.542574	0.594043	NS	NS	1.11551
LOC115697315	uncharacterized LOC115697315	1654.4	-0.368171	0.160503	-2.29386	0.0217986	0.0325811	down	NS	0.774764
LOC115697316	protein argonaute 2	345.323	-2.25799	0.183589	-12.2992	9.15e-35	1.02e-33	down	down	0.209062
LOC115697317	uncharacterized protein	280.203	-0.976508	0.206472	-4.7295	2.25e-06	5.41e-06	down	down	0.508208
LOC115697318	ethylene-responsive transcription factor 4	2596.55	1.91923	0.111968	17.141	7.34e-66	1.91e-64	up	up	3.78222
LOC115697319	RNA polymerase sigma factor sigB	239.724	-0.0932017	0.224317	-0.415491	0.677782	0.719934	NS	NS	0.93744
LOC115697320	MACPF domain-containing protein CAD1	605.334	0.357747	0.114898	3.1136	0.00184817	0.00322382	up	up	1.28142
LOC115697321	pentatricopeptide repeat-containing protein At1g30610%2C chloroplastic	253.041	-0.75685	0.150758	-5.02029	5.16e-07	1.32e-06	down	down	0.591787
LOC115697322	vesicle-fusing ATPase	1302.89	-0.846574	0.108944	-7.77069	7.81e-15	3.51e-14	down	down	0.556104
LOC115697323	pentatricopeptide repeat-containing protein	54.746	0.196187	0.375105	0.523018	0.600961	0.649353	NS	NS	1.14567
LOC115697324	uncharacterized LOC115697324	32.1989	3.60855	0.500883	7.20439	5.83e-13	2.33e-12	up	up	12.1978
LOC115697325	chromo domain-containing protein LHP1	1111	-0.275501	0.115105	-2.39348	0.0166892	0.0253946	down	NS	0.826163
LOC115697326	berberine bridge enzyme-like 21	550.79	0.981566	0.185565	5.2896	1.23e-07	3.32e-07	up	up	1.97461
LOC115697327	cytochrome c1-2%2C heme protein%2C mitochondrial	3644.84	-1.92457	0.0990826	-19.4239	4.85e-84	1.92e-82	down	down	0.263419
LOC115697328	dol-P-Glc:Glc(2)Man(9)GlcNAc(2)-PP-Dol alpha-1%2C2-glucosyltransferase	158.417	-0.649965	0.195327	-3.32757	0.000876056	0.00159141	down	down	0.637296
LOC115697329	pectin acetylesterase 5	95.661	-0.59344	0.233494	-2.54156	0.0110359	0.0172639	down	NS	0.662761
LOC115697330	alanine--glyoxylate aminotransferase 2 homolog 2%2C mitochondrial	112.926	6.72696	0.562771	11.9533	6.24e-33	6.49e-32	up	up	105.93
LOC115697331	uncharacterized LOC115697331	80.5041	1.80292	0.362248	4.97704	6.46e-07	1.63e-06	up	up	3.48927
LOC115697332	uncharacterized LOC115697332	105.436	-0.27699	0.207939	-1.33207	0.182837	0.226372	NS	NS	0.825311
LOC115697333	polynucleotide 3'-phosphatase ZDP	68.0865	2.71771	0.303288	8.96085	3.22e-19	1.87e-18	up	up	6.5783
LOC115697334	uncharacterized LOC115697334	168.703	-0.299746	0.235958	-1.27034	0.203965	0.249787	NS	NS	0.812395
LOC115697335	uncharacterized LOC115697335	48.2492	0.99203	0.329377	3.01184	0.00259674	0.00444794	up	up	1.98898
LOC115697336	peptide-N4-(N-acetyl-beta-glucosaminyl)asparagine amidase A	9.57302	4.06332	0.992197	4.09527	4.22e-05	8.94e-05	up	up	16.7179
LOC115697337	peptide-N4-(N-acetyl-beta-glucosaminyl)asparagine amidase A	66.0677	-0.685314	0.319506	-2.14492	0.0319593	0.0463736	down	NS	0.62187
LOC115697338	transcription factor MYB3R-3	212.956	0.154206	0.182532	0.844817	0.398213	0.452839	NS	NS	1.11281
LOC115697339	glyoxysomal processing protease%2C glyoxysomal	475.533	-0.470814	0.136456	-3.4503	0.000559963	0.00104051	down	down	0.721558
LOC115697340	gamma-soluble NSF attachment protein	536.059	-0.389983	0.143505	-2.71756	0.00657646	0.0106398	down	NS	0.763139
LOC115697342	oxysterol-binding protein-related protein 3A	1425.39	-0.524567	0.10358	-5.06438	4.1e-07	1.06e-06	down	down	0.695168
LOC115697343	MACPF domain-containing protein	543.431	-0.701424	0.134709	-5.20697	1.92e-07	5.09e-07	down	down	0.614965
LOC115697344	glycine-rich protein A3	754.268	-1.52128	0.168219	-9.04349	1.52e-19	8.98e-19	down	down	0.348376
LOC115697345	serine/threonine-protein kinase/endoribonuclease IRE1b	291.264	-0.521358	0.18688	-2.7898	0.005274	0.00865387	down	down	0.696716
LOC115697346	serine/threonine-protein kinase BSK6	276.071	0.0555346	0.165842	0.334864	0.737728	0.773469	NS	NS	1.03924
LOC115697347	uncharacterized LOC115697347	57.7527	1.78545	0.316936	5.63348	1.77e-08	5.12e-08	up	up	3.44727
LOC115697348	uncharacterized LOC115697348	25.7467	-1.07812	0.589284	-1.82954	0.0673194	0.0920113	NS	NS	0.473647
LOC115697349	mitochondrial uncoupling protein 1	482.196	-2.0906	0.149001	-14.0308	1.01e-44	1.52e-43	down	down	0.234783
LOC115697350	uncharacterized LOC115697350	491.367	-0.501802	0.184701	-2.71684	0.00659094	0.0106587	down	NS	0.706224
LOC115697351	mitochondrial uncoupling protein 1	49.0949	-0.888319	0.372188	-2.38675	0.0169982	0.0258404	down	NS	0.540243
LOC115697354	dof zinc finger protein PBF	7.77197	6.3307	1.27687	4.95796	7.12e-07	1.8e-06	up	up	80.4878
LOC115697355	protein CHROMATIN REMODELING 4	704.538	-0.836778	0.149125	-5.61126	2.01e-08	5.8e-08	down	down	0.559893
LOC115697356	uncharacterized LOC115697356	527.883	0.252478	0.190766	1.3235	0.18567	0.229323	NS	NS	1.19125
LOC115697357	phosphoinositide phosphatase SAC8	1428.64	-1.568	0.098509	-15.9173	4.8e-57	1.02e-55	down	down	0.337275
LOC115697358	negative regulator of systemic acquired resistance SNI1	148.9	0.670548	0.221881	3.0221	0.00251026	0.00430667	up	up	1.59168
LOC115697359	uncharacterized LOC115697359	394.608	-0.533315	0.170705	-3.12418	0.00178298	0.00311488	down	down	0.690965
LOC115697360	AP-4 complex subunit epsilon	916.805	-0.14985	0.13484	-1.11132	0.266431	0.317582	NS	NS	0.901344
LOC115697361	UNC93-like protein 3	191.916	-1.20464	0.206248	-5.84072	5.2e-09	1.57e-08	down	down	0.433878
LOC115697362	short-chain dehydrogenase TIC 32 B%2C chloroplastic	180.683	4.0063	0.262472	15.2637	1.33e-52	2.53e-51	up	up	16.07
LOC115697363	mechanosensitive ion channel protein 10	2.40975	2.33919	1.5817	1.47891	0.139164	0.17713	NS	NS	5.0602
LOC115697364	uncharacterized LOC115697364	10.4905	2.85668	0.789168	3.61986	0.000294758	0.000565878	up	up	7.24347
LOC115697365	glycolate oxidase 1	702.053	3.6391	0.16254	22.3889	5.05e-111	3.42e-109	up	up	12.4589
LOC115697366	BTB/POZ domain-containing protein	232.497	4.62967	0.293482	15.775	4.63e-56	9.58e-55	up	up	24.7553
LOC115697367	serine/threonine-protein kinase ATG1c	208.856	0.313837	0.188112	1.66836	0.0952452	0.126053	NS	NS	1.24301
LOC115697368	magnesium-chelatase subunit ChlI%2C chloroplastic	1126.09	0.374645	0.117427	3.19046	0.00142048	0.00251673	up	up	1.29652
LOC115697369	uncharacterized LOC115697369	434.908	0.224393	0.146977	1.52672	0.12683	0.163025	NS	NS	1.16829
LOC115697370	small ribosomal subunit protein uS7	2338.45	0.414143	0.123068	3.36516	0.000765001	0.0013974	up	up	1.33251
LOC115697371	prefoldin subunit 6	311.738	0.706892	0.158153	4.46968	7.83e-06	1.79e-05	up	up	1.63228
LOC115697372	uncharacterized LOC115697372	336.423	-1.09052	0.188472	-5.7861	7.2e-09	2.16e-08	down	down	0.469592
LOC115697373	kinesin-like protein KIN-10B	140.706	4.43761	0.27935	15.8855	7.99e-57	1.69e-55	up	up	21.6697
LOC115697374	metallothionein-like protein type 2	8346.11	3.96421	0.242916	16.3193	7.2e-60	1.64e-58	up	up	15.608
LOC115697375	UBP1-associated protein 2C	541.255	-0.479682	0.172278	-2.78435	0.00536349	0.00879401	down	down	0.717136
LOC115697377	galactan beta-1%2C4-galactosyltransferase GALS3	575.745	2.78492	0.195246	14.2637	3.69e-46	5.8e-45	up	up	6.89198
LOC115697378	protein WHAT'S THIS FACTOR 9%2C mitochondrial	70.8618	1.64834	0.279088	5.90618	3.5e-09	1.07e-08	up	up	3.13473
LOC115697379	uncharacterized LOC115697379	5.46833	2.32829	0.937593	2.48327	0.0130184	0.020149	up	NS	5.02211
LOC115697380	uncharacterized LOC115697380	19.3224	6.90648	1.10869	6.2294	4.68e-10	1.54e-09	up	up	119.966
LOC115697381	ycf3-interacting protein 1%2C chloroplastic	274.461	1.21949	0.157414	7.74701	9.41e-15	4.21e-14	up	up	2.32864
LOC115697382	uncharacterized LOC115697382	21.7334	4.51772	0.691139	6.53664	6.29e-11	2.2e-10	up	up	22.9071
LOC115697383	protein TIC 56%2C chloroplastic	637.92	-0.060228	0.123176	-0.488961	0.624869	0.671184	NS	NS	0.959112
LOC115697384	protein OCTOPUS	220.301	6.63987	0.414167	16.0318	7.66e-58	1.66e-56	up	up	99.7238
LOC115697385	laccase-4	18.0233	0.418612	0.568598	0.736218	0.461598	0.515475	NS	NS	1.33664
LOC115697386	chaperonin 60 subunit beta 4%2C chloroplastic	51.5012	3.3774	0.384564	8.7824	1.6e-18	8.95e-18	up	up	10.392
LOC115697387	thioredoxin O2%2C mitochondrial	688.975	-0.706638	0.177641	-3.9779	6.95e-05	0.000144201	down	down	0.612747
LOC115697388	transcription factor GTE3%2C chloroplastic	422.191	0.396528	0.153905	2.57645	0.00998195	0.0157243	up	NS	1.31634
LOC115697389	U-box domain-containing protein 16	339.667	1.14144	0.210122	5.43226	5.56e-08	1.55e-07	up	up	2.20601
LOC115697393	uncharacterized LOC115697393	379.75	0.228774	0.16196	1.41253	0.157794	0.198316	NS	NS	1.17184
LOC115697395	DDB1- and CUL4-associated factor homolog 1	861.678	-1.15162	0.128867	-8.93649	4.02e-19	2.31e-18	down	down	0.450119
LOC115697396	auxin response factor 3	261.485	0.0482114	0.173558	0.277783	0.781179	0.812262	NS	NS	1.03398
LOC115697397	wall-associated receptor kinase 5	271.622	-1.32593	0.187222	-7.08209	1.42e-12	5.54e-12	down	down	0.398893
LOC115697398	ABC transporter C family member 2	4106.55	-2.52405	0.130883	-19.2848	7.2e-83	2.77e-81	down	down	0.173854
LOC115697399	ABC transporter C family member 12	223.106	1.16407	0.196889	5.91235	3.37e-09	1.04e-08	up	up	2.24089
LOC115697400	ABC transporter C family member 12	50.8111	9.03579	1.07575	8.39954	4.48e-17	2.31e-16	up	up	524.862
LOC115697401	ABC transporter C family member 12	268.618	0.0315778	0.194313	0.16251	0.870905	0.891502	NS	NS	1.02213
LOC115697402	pentatricopeptide repeat-containing protein At4g31850%2C chloroplastic	55.2177	0.721518	0.295501	2.44168	0.0146191	0.0224473	up	NS	1.64892
LOC115697403	glucan endo-1%2C3-beta-glucosidase 5	70.6125	2.98155	0.459047	6.4951	8.3e-11	2.89e-10	up	up	7.89837
LOC115697404	cold-responsive protein kinase 1	6.90706	3.53988	1.09235	3.24062	0.00119268	0.00213163	up	up	11.6308
LOC115697405	cold-responsive protein kinase 1	2.85411	-5.19039	1.64025	-3.16438	0.00155413	0.00273677	down	down	0.0273865
LOC115697406	pentatricopeptide repeat-containing protein At1g51965%2C mitochondrial	55.8221	-0.0312927	0.321392	-0.0973662	0.922436	0.935559	NS	NS	0.978543
LOC115697407	pentatricopeptide repeat-containing protein	16.4546	0.307304	0.507539	0.605479	0.544861	0.596244	NS	NS	1.23739
LOC115697408	uncharacterized LOC115697408	136.363	-0.947428	0.226158	-4.18922	2.8e-05	6.05e-05	down	down	0.518556
LOC115697409	protein ALTERED PHOSPHATE STARVATION RESPONSE 1	423.017	0.659443	0.175548	3.75649	0.000172311	0.000341104	up	up	1.57947
LOC115697410	uncharacterized LOC115697410	249.114	-0.600893	0.183906	-3.2674	0.0010854	0.00194997	down	down	0.659346
LOC115697411	phosphatidylinositol N-acetylglucosaminyltransferase subunit P	116.429	0.389393	0.213816	1.82116	0.0685826	0.0935503	NS	NS	1.30984
LOC115697412	universal stress protein PHOS32	96.1238	-2.08027	0.359615	-5.78473	7.26e-09	2.17e-08	down	down	0.236469
LOC115697415	uncharacterized LOC115697415	576.963	-1.45888	0.166729	-8.75003	2.13e-18	1.19e-17	down	down	0.363775
LOC115697416	uncharacterized LOC115697416	70.9079	0.298455	0.387378	0.770449	0.441033	0.495374	NS	NS	1.22983
LOC115697417	pleiotropic drug resistance protein 1	400.37	-0.0137258	0.164852	-0.0832614	0.933644	0.945049	NS	NS	0.990531
LOC115697418	uncharacterized LOC115697418	811.194	-0.311165	0.137217	-2.26769	0.0233483	0.0347154	down	NS	0.805991
LOC115697419	WD-40 repeat-containing protein MSI1	1327.87	0.145624	0.125392	1.16135	0.2455	0.294697	NS	NS	1.10621
LOC115697420	uncharacterized LOC115697420	1435.76	0.0463255	0.119116	0.38891	0.697343	0.73783	NS	NS	1.03263
LOC115697421	zinc finger CCCH domain-containing protein 40	1319.65	-0.0786354	0.108773	-0.72293	0.469723	0.523444	NS	NS	0.946953
LOC115697422	E3 ubiquitin protein ligase DRIP2	435.614	-0.947751	0.180941	-5.2379	1.62e-07	4.34e-07	down	down	0.51844
LOC115697423	PRA1 family protein E	665.394	0.433663	0.216331	2.00463	0.0450027	0.0636332	NS	NS	1.35066
LOC115697424	katanin p80 WD40 repeat-containing subunit B1 homolog KTN80.1	297.898	1.21512	0.158694	7.65698	1.9e-14	8.33e-14	up	up	2.32159
LOC115697425	E3 ubiquitin-protein ligase RSL1	533.763	-0.462166	0.130923	-3.53005	0.000415483	0.000782967	down	down	0.725896
LOC115697426	rab GTPase-activating protein 22	337.879	-1.06958	0.138179	-7.74057	9.9e-15	4.41e-14	down	down	0.476457
LOC115697427	PHD finger protein ALFIN-LIKE 2	1234.36	0.179033	0.130325	1.37374	0.169522	0.211589	NS	NS	1.13212
LOC115697428	WEB family protein	249.026	2.74532	0.241697	11.3585	6.73e-30	6.21e-29	up	up	6.70538
LOC115697429	zinc finger protein CONSTANS-LIKE 14	542.249	1.43163	0.169966	8.42301	3.67e-17	1.9e-16	up	up	2.6975
LOC115697430	aromatic aminotransferase ISS1	713.335	-0.492738	0.110258	-4.46896	7.86e-06	1.8e-05	down	down	0.710675
LOC115697431	protein ACTIVITY OF BC1 COMPLEX KINASE 1%2C chloroplastic	197.751	-1.76166	0.186308	-9.45565	3.21e-21	2.05e-20	down	down	0.294908
LOC115697432	auxin-repressed 12.5 kDa protein	43814.3	1.95978	0.195432	10.0279	1.15e-23	8.22e-23	up	up	3.89004
LOC115697433	RNA polymerase II C-terminal domain phosphatase-like 1	328.462	-0.150889	0.199557	-0.756118	0.449578	0.503571	NS	NS	0.900695
LOC115697434	ubiquitin-like modifier-activating enzyme atg7	391.42	-0.934325	0.179464	-5.20619	1.93e-07	5.11e-07	down	down	0.523287
LOC115697435	serine hydroxymethyltransferase 3%2C chloroplastic	1064.73	-1.26473	0.121531	-10.4066	2.31e-25	1.78e-24	down	down	0.416178
LOC115697436	uncharacterized LOC115697436	127.721	-0.296617	0.20586	-1.44087	0.149621	0.189	NS	NS	0.814159
LOC115697437	uncharacterized LOC115697437	320.279	4.08577	0.192054	21.2741	1.97e-100	1.11e-98	up	up	16.9801
LOC115697438	E3 ubiquitin-protein ligase PRT6	854.18	-0.472895	0.127576	-3.70677	0.000209916	0.000410393	down	down	0.720517
LOC115697439	uncharacterized LOC115697439	102.175	-0.205165	0.303843	-0.675235	0.499527	0.552533	NS	NS	0.867439
LOC115697440	stem-specific protein TSJT1	22.9076	3.02255	0.629038	4.80503	1.55e-06	3.78e-06	up	up	8.12601
LOC115697441	GTP-binding protein ERG	96.673	0.173686	0.212347	0.817933	0.413396	0.467854	NS	NS	1.12794
LOC115697442	lysine-specific demethylase JMJ18	251.984	-0.80676	0.202917	-3.97582	7.01e-05	0.000145448	down	down	0.571664
LOC115697443	uncharacterized LOC115697443	220.423	1.70928	0.182386	9.37179	7.13e-21	4.48e-20	up	up	3.26998
LOC115697444	plastid-lipid-associated protein 8%2C chloroplastic	130.539	1.56153	0.247997	6.29655	3.04e-10	1.02e-09	up	up	2.95166
LOC115697445	U3 small nucleolar RNA-associated protein 18 homolog	362.061	-0.683573	0.163824	-4.17261	3.01e-05	6.48e-05	down	down	0.622621
LOC115697446	nuclear RNA export factor SDE5	171.777	2.11496	0.296808	7.12569	1.04e-12	4.08e-12	up	up	4.33178
LOC115697447	uncharacterized LOC115697447	193.57	-0.277419	0.206173	-1.34556	0.178443	0.221498	NS	NS	0.825066
LOC115697448	T-complex protein 1 subunit eta	1190.3	0.84765	0.162735	5.20877	1.9e-07	5.05e-07	up	up	1.79957
LOC115697449	phosphatidylinositol:ceramide inositolphosphotransferase 1	1303.04	0.323108	0.153697	2.10224	0.0355323	0.0512171	NS	NS	1.25102
LOC115697450	S-adenosyl-L-methionine-dependent tRNA 4-demethylwyosine synthase	424.751	-0.382793	0.148193	-2.58307	0.00979267	0.0154412	down	NS	0.766952
LOC115697451	ras-related protein RABA1b	1623.88	0.986908	0.117564	8.39465	4.67e-17	2.4e-16	up	up	1.98193
LOC115697452	allantoate deiminase 1	793.674	0.779662	0.206105	3.78283	0.000155054	0.000308708	up	up	1.71673
LOC115697453	RNA methyltransferase	21.8104	1.70496	0.555403	3.06977	0.00214222	0.00370872	up	up	3.2602
LOC115697454	serine/threonine-protein kinase STY13	283.545	-0.740679	0.163158	-4.53964	5.64e-06	1.31e-05	down	down	0.598457
LOC115697455	hydroxyphenylpyruvate reductase	1725.36	-0.158492	0.133474	-1.18744	0.235054	0.283563	NS	NS	0.895961
LOC115697456	endoplasmic reticulum oxidoreductin-1	442.677	-1.39503	0.143177	-9.74339	1.97e-22	1.33e-21	down	down	0.380238
LOC115697457	uncharacterized LOC115697457	142.297	-1.05446	0.200476	-5.25978	1.44e-07	3.87e-07	down	down	0.481478
LOC115697458	protein DEHYDRATION-INDUCED 19	613.661	-0.6469	0.134107	-4.82377	1.41e-06	3.45e-06	down	down	0.638651
LOC115697459	splicing factor U2af large subunit B	608.788	0.541519	0.131177	4.12815	3.66e-05	7.8e-05	up	up	1.4555
LOC115697460	CBL-interacting serine/threonine-protein kinase 14	422.807	-0.376737	0.190023	-1.98259	0.0474138	0.0667795	NS	NS	0.770177
LOC115697461	leucine-rich repeat receptor-like serine/threonine-protein kinase BAM3	85.1301	6.82298	1.02621	6.64872	2.96e-11	1.06e-10	up	up	113.22
LOC115697462	VQ motif-containing protein 4	511.784	-0.716026	0.140657	-5.09058	3.57e-07	9.26e-07	down	down	0.608772
LOC115697463	protein DUF642 L-GALACTONO-1%2C4-LACTONE-RESPONSIVE GENE 2	1010.29	5.10842	0.20484	24.9386	2.84e-137	3.3e-135	up	up	34.4976
LOC115697464	inositol transporter 2	22.3183	5.09293	0.773818	6.58156	4.66e-11	1.65e-10	up	up	34.129
LOC115697465	protein NRT1/ PTR FAMILY 8.1	576.919	-0.952598	0.129273	-7.36888	1.72e-13	7.12e-13	down	down	0.516701
LOC115697466	transcription factor DIVARICATA	307.285	2.31842	0.176726	13.1187	2.57e-39	3.32e-38	up	up	4.98786
LOC115697467	pentatricopeptide repeat-containing protein	29.7577	3.32329	0.529333	6.27827	3.42e-10	1.14e-09	up	up	10.0095
LOC115697468	uncharacterized LOC115697468	685.626	-1.00956	0.192728	-5.23826	1.62e-07	4.33e-07	down	down	0.496697
LOC115697469	apoptosis inhibitor 5-like protein API5	618.267	0.50031	0.142497	3.51103	0.000446371	0.000838189	up	up	1.41452
LOC115697470	uncharacterized protein At5g01610-like	16.9873	0.751651	0.530242	1.41756	0.156319	0.196653	NS	NS	1.68372
LOC115697471	trihelix transcription factor ENAP2	736.52	-0.163479	0.127626	-1.28093	0.20022	0.24562	NS	NS	0.892869
LOC115697472	uncharacterized LOC115697472	414.725	-3.79634	0.194126	-19.5561	3.66e-85	1.51e-83	down	down	0.0719762
LOC115697473	universal stress protein PHOS34	1415.14	-1.48625	0.179315	-8.28851	1.15e-16	5.78e-16	down	down	0.356938
LOC115697474	L-type lectin-domain containing receptor kinase VIII.2	882.841	3.0061	0.194241	15.4761	5.03e-54	9.87e-53	up	up	8.03389
LOC115697475	monolignol oxidoreductase AtBBE-like 15	23.1093	3.04971	0.551953	5.5253	3.29e-08	9.33e-08	up	up	8.28045
LOC115697476	alcohol dehydrogenase-like 6	424.411	-0.81515	0.16002	-5.09404	3.51e-07	9.1e-07	down	down	0.56835
LOC115697477	small ribosomal subunit protein uS5c	1021.67	0.208128	0.109766	1.89611	0.0579461	0.0800742	NS	NS	1.15519
LOC115697478	uncharacterized LOC115697478	215.655	0.616168	0.188863	3.26251	0.0011043	0.00198172	up	up	1.5328
LOC115697479	NDR1/HIN1-like protein 12	15.8926	-0.15662	0.508777	-0.307837	0.758207	0.791559	NS	NS	0.897124
LOC115697480	F-box/kelch-repeat protein	1191.95	-0.638226	0.114705	-5.56408	2.64e-08	7.53e-08	down	down	0.642502
LOC115697481	uncharacterized LOC115697481	539.673	-1.75888	0.156037	-11.2722	1.8e-29	1.63e-28	down	down	0.295477
LOC115697482	protein EARLY FLOWERING 3	164.389	1.15854	0.202998	5.70714	1.15e-08	3.38e-08	up	up	2.23231
LOC115697483	UDP-glycosyltransferase 89B2-like	211.668	4.28205	0.271214	15.7885	3.73e-56	7.74e-55	up	up	19.4548
LOC115697484	tubby-like F-box protein 7	794.509	-0.000943865	0.138049	-0.00683718	0.994545	0.995366	NS	NS	0.999346
LOC115697485	non-classical arabinogalactan protein 31	5988.37	6.57138	0.17482	37.5893	0	0	up	up	95.1001
LOC115697486	acetyl-coenzyme A carboxylase carboxyl transferase subunit alpha%2C chloroplastic	4629.12	-2.7493	0.175777	-15.6408	3.84e-55	7.83e-54	down	down	0.148723
LOC115697487	uncharacterized protein	330.612	0.190125	0.134161	1.41713	0.156444	0.196786	NS	NS	1.14086
LOC115697488	dihydropyrimidine dehydrogenase (NADP(+))%2C chloroplastic	717.93	-0.0941071	0.169678	-0.554622	0.579153	0.629049	NS	NS	0.936852
LOC115697489	uncharacterized LOC115697489	3.21759	0.833872	1.18701	0.702499	0.482368	0.535658	NS	NS	1.78246
LOC115697490	subtilisin-like protease SBT2.2	158.415	3.32676	0.228393	14.5659	4.63e-48	7.65e-47	up	up	10.0335
LOC115697491	AMP deaminase	331.202	-0.0464437	0.144512	-0.321384	0.74792	0.782336	NS	NS	0.96832
LOC115697492	protein REDUCED WALL ACETYLATION 3	68.4158	3.19222	0.327805	9.73819	2.07e-22	1.4e-21	up	up	9.14019
LOC115697494	nudix hydrolase 15%2C mitochondrial	138.982	0.110349	0.216153	0.510511	0.609693	0.657323	NS	NS	1.07949
LOC115697495	ubiquitin carboxyl-terminal hydrolase 26	236.341	-0.564525	0.171868	-3.28464	0.00102114	0.00184169	down	down	0.676178
LOC115697496	helicase-like transcription factor CHR28	460.654	-0.564244	0.150858	-3.74024	0.000183844	0.000362343	down	down	0.67631
LOC115697497	caffeoylshikimate esterase	331.469	-0.093997	0.155875	-0.603028	0.54649	0.597724	NS	NS	0.936923
LOC115697498	pyruvate decarboxylase 1	218.252	0.938679	0.319669	2.93641	0.00332037	0.00560575	up	up	1.91677
LOC115697499	E3 ubiquitin-protein ligase APD2	822.294	-2.98178	0.132678	-22.4738	7.49e-112	5.23e-110	down	down	0.126588
LOC115697500	rhodanese-like domain-containing protein 10	24.5135	3.09674	0.558842	5.54136	3e-08	8.53e-08	up	up	8.55486
LOC115697501	starch synthase 4%2C chloroplastic/amyloplastic	151.58	-0.399843	0.195019	-2.05027	0.0403377	0.0575371	NS	NS	0.757941
LOC115697502	very-long-chain enoyl-CoA reductase	1362.42	-0.263942	0.126279	-2.09016	0.0366039	0.0526559	NS	NS	0.832809
LOC115697503	serine/threonine-protein kinase WNK5	30.0681	0.0668297	0.4157	0.160764	0.872279	0.892485	NS	NS	1.04741
LOC115697504	receptor-like cytoplasmic kinase 176	517.922	0.66975	0.156899	4.26867	1.97e-05	4.32e-05	up	up	1.5908
LOC115697505	uncharacterized LOC115697505	949.648	-4.27721	0.251759	-16.9893	9.85e-65	2.52e-63	down	down	0.0515742
LOC115697506	protein transport protein yos1	945.247	-0.242688	0.271983	-0.89229	0.372237	0.426779	NS	NS	0.845169
LOC115697507	coatomer subunit epsilon-1	1439.5	-0.145426	0.0982065	-1.48082	0.138654	0.176561	NS	NS	0.904112
LOC115697508	UDP-glycosyltransferase 89B2-like	229.645	4.88202	0.28936	16.8718	7.26e-64	1.82e-62	up	up	29.4872
LOC115697509	transcription factor VOZ1	343.55	0.444586	0.160822	2.76446	0.00570164	0.00930909	up	up	1.36092
LOC115697510	G-type lectin S-receptor-like serine/threonine-protein kinase	21.2279	0.871723	0.521597	1.67126	0.0946707	0.125353	NS	NS	1.82985
LOC115697511	uncharacterized LOC115697511	172.162	-1.15889	0.201119	-5.76224	8.3e-09	2.47e-08	down	down	0.447856
LOC115697513	protein NRT1/ PTR FAMILY 5.6	4.21372	5.43761	1.66256	3.27062	0.00107314	0.00193061	up	up	43.3394
LOC115697514	uncharacterized LOC115697514	6.88843	0.622309	0.800855	0.777056	0.437126	0.491469	NS	NS	1.53934
LOC115697515	uncharacterized LOC115697515	255.155	0.537616	0.177402	3.03049	0.00244154	0.00419575	up	up	1.45157
LOC115697516	tobamovirus multiplication protein 1	139.176	1.78633	0.23196	7.701	1.35e-14	5.96e-14	up	up	3.44936
LOC115697517	mitochondrial ATP-independent inner membrane protease subunit 1b	228.497	0.355818	0.16916	2.10343	0.0354278	0.0510778	NS	NS	1.27971
LOC115697518	neutral ceramidase 2	289.553	1.70769	0.195837	8.71997	2.78e-18	1.54e-17	up	up	3.26637
LOC115697519	guanine nucleotide-binding protein subunit gamma 2	95.2937	1.49563	0.256622	5.82813	5.61e-09	1.69e-08	up	up	2.81987
LOC115697520	uncharacterized LOC115697520	744.234	-1.02479	0.137703	-7.44204	9.91e-14	4.17e-13	down	down	0.491483
LOC115697521	pentatricopeptide repeat-containing protein	21.0865	-2.84907	0.525146	-5.42528	5.79e-08	1.61e-07	down	down	0.138786
LOC115697522	protein root UVB sensitive 2%2C chloroplastic	196.262	-0.973768	0.178738	-5.44802	5.09e-08	1.42e-07	down	down	0.509175
LOC115697523	ribonuclease II%2C chloroplastic/mitochondrial	188.188	0.183031	0.172617	1.06033	0.288995	0.341399	NS	NS	1.13527
LOC115697524	polyol transporter 4	129.006	0.868239	0.228176	3.80513	0.000141732	0.000283405	up	up	1.82543
LOC115697525	probably inactive leucine-rich repeat receptor-like protein kinase IMK2	184.99	3.21322	0.221374	14.5149	9.75e-48	1.6e-46	up	up	9.27415
LOC115697526	uncharacterized LOC115697526	35.7456	0.950434	0.46102	2.06159	0.039247	0.0560795	NS	NS	1.93245
LOC115697527	receptor-like protein kinase	52.5027	0.119473	0.300978	0.396948	0.691405	0.732467	NS	NS	1.08634
LOC115697528	uncharacterized LOC115697528	377.588	0.0854167	0.168739	0.506205	0.612713	0.660175	NS	NS	1.06099
LOC115697529	pentatricopeptide repeat-containing protein	214.51	-1.08535	0.166275	-6.52743	6.69e-11	2.34e-10	down	down	0.471278
LOC115697530	C-type lectin receptor-like tyrosine-protein kinase	720.341	0.555692	0.155105	3.58267	0.000340098	0.000647789	up	up	1.46987
LOC115697531	ABC transporter B family member 9	167.214	2.67587	0.324677	8.24165	1.7e-16	8.45e-16	up	up	6.39024
LOC115697532	uncharacterized LOC115697532	265.137	0.0215102	0.192066	0.111993	0.910829	0.925918	NS	NS	1.01502
LOC115697533	phytochrome E	119.767	2.00093	0.366693	5.45667	4.85e-08	1.36e-07	up	up	4.00257
LOC115697534	DEAD-box ATP-dependent RNA helicase 40	925.372	-0.434754	0.165247	-2.63093	0.00851508	0.0135556	down	NS	0.73982
LOC115697535	pre-mRNA-processing factor 39-2	130.46	0.355154	0.246802	1.43902	0.150144	0.189526	NS	NS	1.27912
LOC115697536	LRR receptor-like serine/threonine-protein kinase	33.4498	8.43274	1.07656	7.83307	4.76e-15	2.17e-14	up	up	345.548
LOC115697537	alpha%2Calpha-trehalose-phosphate synthase [UDP-forming] 1	10.2496	3.41624	0.827018	4.1308	3.62e-05	7.72e-05	up	up	10.6756
LOC115697538	uncharacterized LOC115697538	1668	-0.863305	0.139895	-6.17107	6.78e-10	2.2e-09	down	down	0.549692
LOC115697539	protein MEI2-like 5	437.516	-0.709647	0.160946	-4.40921	1.04e-05	2.34e-05	down	down	0.61147
LOC115697540	uncharacterized LOC115697540	1631.21	-0.925123	0.130933	-7.06565	1.6e-12	6.22e-12	down	down	0.526636
LOC115697541	subtilisin-like protease SBT5.6	35.4809	3.79698	0.548082	6.92776	4.28e-12	1.62e-11	up	up	13.8997
LOC115697542	pentatricopeptide repeat-containing protein At5g46460%2C mitochondrial	57.4743	1.32931	0.336043	3.95577	7.63e-05	0.000157686	up	up	2.51282
LOC115697543	uncharacterized LOC115697543	109.194	0.73785	0.237581	3.10568	0.00189844	0.00330795	up	up	1.66769
LOC115697544	exonuclease 1	36.1262	2.65613	0.434725	6.1099	9.97e-10	3.2e-09	up	up	6.30339
LOC115697545	uncharacterized LOC115697545	888.159	-0.444957	0.137482	-3.23648	0.00121013	0.00216143	down	down	0.734606
LOC115697547	uncharacterized LOC115697547	78.3344	2.65466	0.31965	8.30489	9.99e-17	5.05e-16	up	up	6.29698
LOC115697548	MACPF domain-containing protein CAD1	445.674	0.209051	0.192589	1.08548	0.277709	0.329486	NS	NS	1.15593
LOC115697549	protein NRT1/ PTR FAMILY 5.5	1.29877	-0.250695	1.8244	-0.137412	0.890705	0.907889	NS	NS	0.840492
LOC115697550	uncharacterized LOC115697550	766.439	-0.529038	0.110252	-4.79845	1.6e-06	3.9e-06	down	down	0.693017
LOC115697551	mitogen-activated protein kinase 9	561.998	0.00854374	0.184963	0.0461916	0.963158	0.970011	NS	NS	1.00594
LOC115697552	uncharacterized LOC115697552	9.10661	0.422929	0.768296	0.550477	0.581992	0.631602	NS	NS	1.34065
LOC115697554	uncharacterized LOC115697554	372.701	-0.615843	0.165954	-3.71093	0.000206495	0.000404153	down	down	0.652549
LOC115697555	pentatricopeptide repeat-containing protein	204.988	1.26791	0.184695	6.86489	6.65e-12	2.48e-11	up	up	2.40813
LOC115697556	uncharacterized LOC115697556	49.942	-0.908434	0.32322	-2.81057	0.00494533	0.00815045	down	down	0.532763
LOC115697557	carboxyl-terminal-processing peptidase 1%2C chloroplastic	59.1225	-0.507924	0.309756	-1.63976	0.101056	0.13281	NS	NS	0.703233
LOC115697558	protein SRG1	135.704	0.0743289	0.237776	0.3126	0.754585	0.788414	NS	NS	1.05287
LOC115697559	protein WHAT'S THIS FACTOR 1 homolog%2C chloroplastic	30.6051	0.297113	0.356323	0.83383	0.404377	0.458798	NS	NS	1.22868
LOC115697560	GDSL esterase/lipase	180.451	3.06009	0.267198	11.4525	2.28e-30	2.15e-29	up	up	8.34026
LOC115697561	protein SRG1	1.66421	4.09764	1.9829	2.06649	0.0387823	0.0554892	NS	NS	17.1203
LOC115697563	peptidyl-prolyl cis-trans isomerase FKBP42	431.303	-0.551399	0.139631	-3.94897	7.85e-05	0.000162022	down	down	0.682358
LOC115697564	oxoglutarate-dependent flavonoid 7-O-demethylase 1	2.26468	1.68824	1.78939	0.943472	0.34544	0.399289	NS	NS	3.22263
LOC115697565	uncharacterized LOC115697565	14.0766	0.581607	0.617779	0.941449	0.346475	0.400295	NS	NS	1.49652
LOC115697567	GDSL esterase/lipase	819.466	3.01571	0.147136	20.496	2.34e-93	1.12e-91	up	up	8.08758
LOC115697568	GDSL esterase/lipase	565.605	-0.639571	0.144176	-4.43603	9.16e-06	2.08e-05	down	down	0.641904
LOC115697569	uncharacterized LOC115697569	1135.77	-2.20388	0.181266	-12.1582	5.19e-34	5.6e-33	down	down	0.217053
LOC115697570	SH3 domain-containing protein 3	233.193	0.462228	0.171478	2.69556	0.007027	0.0113139	up	NS	1.37767
LOC115697572	suppressor protein SRP40	958.964	-0.722165	0.116624	-6.19226	5.93e-10	1.93e-09	down	down	0.606187
LOC115697573	uncharacterized LOC115697573	4.47249	1.37071	1.26555	1.08309	0.278767	0.330518	NS	NS	2.58597
LOC115697575	MADS-box transcription factor 27	6.80275	-0.593099	0.825859	-0.71816	0.472659	0.526262	NS	NS	0.662918
LOC115697576	floral homeotic protein AGAMOUS	371.326	9.17024	0.66126	13.8678	9.92e-44	1.45e-42	up	up	576.125
LOC115697577	pentatricopeptide repeat-containing protein At4g18975%2C chloroplastic	96.363	2.15128	0.241092	8.92304	4.54e-19	2.6e-18	up	up	4.44221
LOC115697578	uncharacterized LOC115697578	2719.88	0.665952	0.140009	4.75649	1.97e-06	4.76e-06	up	up	1.58662
LOC115697579	uncharacterized LOC115697579	350.888	-0.620898	0.168808	-3.67813	0.000234948	0.000456844	down	down	0.650266
LOC115697581	large ribosomal subunit protein uL30z-like	1021.14	0.0509603	0.115178	0.44245	0.658164	0.702037	NS	NS	1.03595
LOC115697582	oil body-associated protein 2B-like	2.2007	-0.676951	1.804	-0.375249	0.707475	0.746718	NS	NS	0.625486
LOC115697583	cold-regulated 413 inner membrane protein 1%2C chloroplastic	190.949	-0.750741	0.18042	-4.16108	3.17e-05	6.81e-05	down	down	0.594298
LOC115697586	eukaryotic translation initiation factor 4E-1	1320.98	-0.284248	0.126204	-2.25228	0.0243045	0.0360184	down	NS	0.82117
LOC115697587	acyl-acyl carrier protein thioesterase ATL3%2C chloroplastic	852.315	-5.11853	0.224947	-22.7544	1.3e-114	9.64e-113	down	down	0.0287851
LOC115697588	cyclic phosphodiesterase	391.675	-0.921011	0.143478	-6.41919	1.37e-10	4.69e-10	down	down	0.528139
LOC115697589	uncharacterized LOC115697589	40.4622	-0.859846	0.347167	-2.47675	0.0132584	0.0204993	down	NS	0.551011
LOC115697591	ATP synthase subunit d%2C mitochondrial	3883.47	-0.927878	0.140317	-6.61275	3.77e-11	1.34e-10	down	down	0.525631
LOC115697592	protein S40-1	307.154	-3.73685	0.239073	-15.6306	4.51e-55	9.15e-54	down	down	0.0750058
LOC115697593	membrane protein PM19L	1.1616	3.59245	2.54294	1.41272	0.157739	0.19826	NS	NS	12.0625
LOC115697594	large ribosomal subunit protein eL32z	385.222	1.44924	0.136626	10.6073	2.76e-26	2.2e-25	up	up	2.73064
LOC115697595	cyclic phosphodiesterase	339.311	-1.43983	0.216898	-6.6383	3.17e-11	1.13e-10	down	down	0.36861
LOC115697596	uncharacterized LOC115697596	9.79858	1.05662	0.652318	1.61979	0.105277	0.137852	NS	NS	2.08005
LOC115697598	uncharacterized LOC115697598	40.3747	2.19979	0.391444	5.61968	1.91e-08	5.53e-08	up	up	4.59414
LOC115697602	uncharacterized LOC115697602	1.02301	3.40341	3.28501	1.03604	0.300182	0.353037	NS	NS	10.5811
LOC115697608	sulfoquinovosyl transferase SQD2	230.764	0.171865	0.155766	1.10336	0.269872	0.321159	NS	NS	1.12651
LOC115697609	lipase YDR444W	468.038	-1.13799	0.16925	-6.72369	1.77e-11	6.44e-11	down	down	0.454393
LOC115697610	tubulin beta-8 chain	5171.49	2.08186	0.137746	15.1137	1.31e-51	2.41e-50	up	up	4.23352
LOC115697611	transcription factor TCP4	409.076	0.535536	0.230112	2.32729	0.0199501	0.0300103	up	NS	1.44948
LOC115697612	protein LIGHT-DEPENDENT SHORT HYPOCOTYLS 10	7.89024	4.31333	1.06869	4.03609	5.44e-05	0.000113967	up	up	19.8812
LOC115697614	uncharacterized LOC115697614	299.005	-0.691767	0.186016	-3.71885	0.00020013	0.000392606	down	down	0.619095
LOC115697615	uncharacterized LOC115697615	36.2605	-0.359797	0.392458	-0.916777	0.359259	0.413169	NS	NS	0.779274
LOC115697616	uncharacterized LOC115697616	15.4366	4.77817	0.886055	5.39263	6.94e-08	1.92e-07	up	up	27.4393
LOC115697618	E3 ubiquitin-protein ligase HAKAI homolog	715.484	-1.16554	0.132114	-8.82225	1.12e-18	6.32e-18	down	down	0.445797
LOC115697621	uncharacterized LOC115697621	2.35197	-0.0836126	1.42199	-0.0587997	0.953112	0.961492	NS	NS	0.943692
LOC115697622	uncharacterized LOC115697622	148.543	-0.103513	0.189807	-0.545361	0.585505	0.634952	NS	NS	0.930764
LOC115697623	pectin acetylesterase 8	1307.67	-1.26519	0.150213	-8.42264	3.68e-17	1.9e-16	down	down	0.416043
LOC115697624	small ribosomal subunit protein uS4y	4069.9	0.800238	0.154764	5.17069	2.33e-07	6.14e-07	up	up	1.74139
LOC115697626	rhamnogalacturonate lyase B	34.2585	7.02493	1.03249	6.80387	1.02e-11	3.75e-11	up	up	130.231
LOC115697631	uncharacterized zinc finger CCHC domain-containing protein	304.041	-0.35167	0.158566	-2.21781	0.0265677	0.039059	down	NS	0.783676
LOC115697632	NADPH-dependent aldo-keto reductase%2C chloroplastic	1029.12	-1.65802	0.127374	-13.0169	9.8e-39	1.24e-37	down	down	0.316874
LOC115697638	uncharacterized LOC115697638	213.127	-0.780137	0.165301	-4.71948	2.36e-06	5.68e-06	down	down	0.582311
LOC115697639	light-harvesting complex-like protein OHP1%2C chloroplastic	190.879	2.71225	0.236429	11.4717	1.83e-30	1.73e-29	up	up	6.55341
LOC115697640	phosphatase IMPL1%2C chloroplastic	638.847	-1.93513	0.1798	-10.7627	5.17e-27	4.26e-26	down	down	0.261498
LOC115697642	BES1/BZR1 homolog protein 4	521.227	-0.581471	0.120659	-4.81913	1.44e-06	3.53e-06	down	down	0.668282
LOC115697646	L-type lectin-domain containing receptor kinase S.4-like	178.852	1.98363	0.276853	7.16493	7.78e-13	3.09e-12	up	up	3.95488
LOC115697648	glutathione S-transferase DHAR2-like	7.72676	1.85025	0.806973	2.29283	0.0218579	0.0326647	up	NS	3.60563
LOC115697652	BAHD acyltransferase DCR-like	69.9881	-0.127651	0.446379	-0.285969	0.774902	0.806817	NS	NS	0.915321
LOC115697653	pentatricopeptide repeat-containing protein	22.5485	-0.843224	0.447051	-1.88619	0.0592692	0.0817899	NS	NS	0.557396
LOC115697654	pentatricopeptide repeat-containing protein At5g16420%2C mitochondrial	90.9109	-0.178087	0.240548	-0.74034	0.459094	0.513111	NS	NS	0.883874
LOC115697658	uncharacterized LOC115697658	1856.04	-5.48232	0.15408	-35.581	2.75e-277	3.34e-274	down	down	0.0223696
LOC115697659	transcription initiation factor IIA subunit 2	311.383	0.844099	0.143197	5.89469	3.75e-09	1.15e-08	up	up	1.79514
LOC115697663	uncharacterized LOC115697663	111.333	-1.13505	0.227207	-4.99568	5.86e-07	1.49e-06	down	down	0.455318
LOC115697664	vesicle-associated membrane protein 711	572.094	-0.0996466	0.125673	-0.792905	0.427833	0.482419	NS	NS	0.933262
LOC115697670	E3 ubiquitin-protein ligase UPL2-like	1072.5	-1.39586	0.162759	-8.57626	9.8e-18	5.24e-17	down	down	0.380018
LOC115697673	stem-specific protein TSJT1	1760.63	-0.184357	0.28267	-0.6522	0.514272	0.566834	NS	NS	0.880041
LOC115697674	methyltransferase	230.995	0.881232	0.182651	4.82467	1.4e-06	3.44e-06	up	up	1.84195
LOC115697676	jasmonate-induced oxygenase 1	405.952	-2.99481	0.283337	-10.5698	4.11e-26	3.25e-25	down	down	0.12545
LOC115697677	E3 ubiquitin-protein ligase UPL2-like	913.982	-1.24934	0.163544	-7.63914	2.19e-14	9.53e-14	down	down	0.420641
LOC115697679	uncharacterized LOC115697679	142.928	1.50566	0.212421	7.08808	1.36e-12	5.32e-12	up	up	2.83955
LOC115697681	omega-3 fatty acid desaturase%2C chloroplastic	777.495	-0.763831	0.16299	-4.68636	2.78e-06	6.64e-06	down	down	0.58893
LOC115697683	uncharacterized LOC115697683	213.325	1.39429	0.19517	7.14399	9.07e-13	3.58e-12	up	up	2.6286
LOC115697684	uncharacterized LOC115697684	49.5444	-0.359918	0.363756	-0.98945	0.322443	0.375641	NS	NS	0.779209
LOC115697685	uncharacterized LOC115697685	649.558	-1.18826	0.155583	-7.63749	2.22e-14	9.65e-14	down	down	0.438832
LOC115697688	E3 ubiquitin-protein ligase RHC2A	403.28	-0.222193	0.145201	-1.53025	0.125956	0.16202	NS	NS	0.857261
LOC115697689	pentatricopeptide repeat-containing protein At3g62470%2C mitochondrial	103.065	0.584479	0.251939	2.31992	0.0203451	0.0305617	up	NS	1.4995
LOC115697690	protein CLT2%2C chloroplastic	111.3	-1.0012	0.2675	-3.74281	0.000181972	0.000358874	down	down	0.499583
LOC115697692	patellin-6	449.718	3.62086	0.212496	17.0397	4.17e-65	1.07e-63	up	up	12.3024
LOC115697693	dihydroceramide fatty acyl 2-hydroxylase FAH2	773.418	-0.286142	0.134153	-2.13296	0.0329277	0.0477003	down	NS	0.820092
LOC115697695	non-specific lipid-transfer protein 1	39420.6	-4.5615	0.208077	-21.9221	1.6e-106	9.71e-105	down	down	0.0423499
LOC115697696	GATA transcription factor 25	282.452	-0.214609	0.173027	-1.24032	0.214858	0.261558	NS	NS	0.86178
LOC115697697	caffeic acid 3-O-methyltransferase	2.73793	4.81636	1.59064	3.02795	0.00246221	0.00422947	up	up	28.1754
LOC115697700	monolignol oxidoreductase AtBBE-like 15	77.3208	3.2437	0.29898	10.8492	2.01e-27	1.68e-26	up	up	9.47219
LOC115697702	suppressor protein SRP40	251.72	0.989764	0.184829	5.35502	8.55e-08	2.35e-07	up	up	1.98586
LOC115697703	delta-1-pyrroline-5-carboxylate synthase	596.303	1.25735	0.169075	7.43666	1.03e-13	4.33e-13	up	up	2.39057
LOC115697704	uncharacterized LOC115697704	241.036	2.41004	0.223614	10.7777	4.39e-27	3.62e-26	up	up	5.31489
LOC115697705	ATP-dependent Clp protease proteolytic subunit 4%2C chloroplastic	1082.47	-0.658518	0.109624	-6.00707	1.89e-09	5.92e-09	down	down	0.633529
LOC115697706	arginyl-tRNA--protein transferase 2	282.345	-0.391757	0.158951	-2.46463	0.0137154	0.0211637	down	NS	0.762201
LOC115697707	GATA transcription factor 24	222.025	0.465191	0.170618	2.72651	0.00640078	0.0103807	up	NS	1.3805
LOC115697708	DNA-damage-repair/toleration protein DRT111%2C chloroplastic	538.9	-0.903651	0.132866	-6.80124	1.04e-11	3.82e-11	down	down	0.534532
LOC115697709	uncharacterized LOC115697709	587.397	-1.12193	0.161515	-6.94632	3.75e-12	1.42e-11	down	down	0.459478
LOC115697710	squamosa promoter-binding-like protein 3	2072.79	3.61341	0.172568	20.9391	2.36e-97	1.24e-95	up	up	12.239
LOC115697711	monolignol oxidoreductase AtBBE-like 15	30.6911	1.01335	0.421175	2.40602	0.0161275	0.0245882	up	NS	2.0186
LOC115697712	uncharacterized LOC115697712	2.51648	-0.0807072	1.29491	-0.0623263	0.950303	0.958908	NS	NS	0.945594
LOC115697715	uncharacterized LOC115697715	1879.7	0.429122	0.151398	2.83439	0.00459131	0.00760902	up	up	1.34641
LOC115697716	aspartic proteinase PCS1	267.229	2.75755	0.263764	10.4546	1.4e-25	1.08e-24	up	up	6.76249
LOC115697717	uncharacterized LOC115697717	182.695	-1.35132	0.246128	-5.49032	4.01e-08	1.13e-07	down	down	0.391933
LOC115697718	protein RETICULATA%2C chloroplastic	532.009	-0.276631	0.142664	-1.93905	0.0524958	0.0732667	NS	NS	0.825517
LOC115697719	aquaporin PIP1-2	124.598	5.89155	0.426723	13.8065	2.33e-43	3.39e-42	up	up	59.3655
LOC115697720	protein INCREASED PETAL GROWTH ANISOTROPY 1	412.473	4.41308	0.22865	19.3006	5.31e-83	2.06e-81	up	up	21.3044
LOC115697721	uncharacterized protein YNL011C	246.237	0.114341	0.176765	0.646852	0.517728	0.570092	NS	NS	1.08248
LOC115697722	protein GRAVITROPIC IN THE LIGHT 1	127.269	0.316838	0.212295	1.49244	0.135583	0.173117	NS	NS	1.2456
LOC115697723	E3 ubiquitin-protein ligase RHC2A	339.153	-0.728475	0.149939	-4.85849	1.18e-06	2.92e-06	down	down	0.603541
LOC115697724	uncharacterized LOC115697724	533.136	3.76426	0.262395	14.3458	1.13e-46	1.8e-45	up	up	13.588
LOC115697726	uncharacterized LOC115697726	164.618	-0.838104	0.188388	-4.44882	8.63e-06	1.97e-05	down	down	0.559378
LOC115697727	uncharacterized LOC115697727	309.682	-0.77853	0.160227	-4.85893	1.18e-06	2.92e-06	down	down	0.58296
LOC115697728	trihelix transcription factor ASR3	419.99	0.571499	0.139832	4.08704	4.37e-05	9.25e-05	up	up	1.48607
LOC115697729	twinkle homolog protein%2C chloroplastic/mitochondrial	170.578	-0.394334	0.221774	-1.77809	0.0753889	0.101974	NS	NS	0.760841
LOC115697730	phosphoenolpyruvate carboxylase	6411.06	-2.28493	0.105978	-21.5604	4.23e-103	2.49e-101	down	down	0.205196
LOC115697731	uncharacterized LOC115697731	1597.3	-2.55323	0.17041	-14.9829	9.5e-51	1.69e-49	down	down	0.170373
LOC115697732	rop guanine nucleotide exchange factor 7	148.631	1.89461	0.269613	7.02713	2.11e-12	8.14e-12	up	up	3.71821
LOC115697733	transcription elongation factor 1 homolog	2968.19	0.866617	0.152825	5.67066	1.42e-08	4.16e-08	up	up	1.82338
LOC115697734	vacuolar-sorting receptor 7	23.6807	1.03297	0.454698	2.27177	0.0231005	0.0343891	up	NS	2.04623
LOC115697735	uncharacterized LOC115697735	2285.01	0.149237	0.128918	1.15761	0.247022	0.296322	NS	NS	1.10898
LOC115697736	protein HEADING DATE 3A	13.3307	5.63024	1.13583	4.95696	7.16e-07	1.81e-06	up	up	49.5304
LOC115697737	wound-induced protein 1	5.4519	-0.555451	0.858558	-0.646957	0.51766	0.570049	NS	NS	0.680445
LOC115697738	hsp70 nucleotide exchange factor FES1	660.233	-0.222321	0.144107	-1.54275	0.122892	0.158467	NS	NS	0.857186
LOC115697739	serine/threonine-protein kinase PBL1	250.133	1.35234	0.159606	8.47295	2.39e-17	1.25e-16	up	up	2.55325
LOC115697740	protein LSD1	458.648	-1.08872	0.14427	-7.54644	4.47e-14	1.92e-13	down	down	0.470178
LOC115697741	uncharacterized LOC115697741	87.1734	6.81567	0.64947	10.4942	9.18e-26	7.17e-25	up	up	112.648
LOC115697742	uncharacterized LOC115697742	100.72	1.96621	0.221899	8.86083	7.94e-19	4.51e-18	up	up	3.90739
LOC115697743	ATP-dependent DNA helicase Q-like 2	144.377	0.288355	0.216279	1.33326	0.182447	0.225961	NS	NS	1.22125
LOC115697744	serine/threonine-protein kinase CTR1	26.9403	3.08246	0.479728	6.42544	1.31e-10	4.51e-10	up	up	8.47058
LOC115697745	CBL-interacting protein kinase 2	1703.52	0.0573475	0.125792	0.45589	0.648469	0.692848	NS	NS	1.04055
LOC115697746	uncharacterized LOC115697746	2.11859	2.66188	1.60022	1.66345	0.096223	0.127217	NS	NS	6.32856
LOC115697747	uncharacterized LOC115697747	270.85	-0.248798	0.155035	-1.60478	0.108542	0.141659	NS	NS	0.841597
LOC115697750	uncharacterized LOC115697750	231.117	-0.616551	0.239842	-2.57066	0.0101506	0.0159717	down	NS	0.652228
LOC115697751	uncharacterized LOC115697751	406.694	-0.0635274	0.166872	-0.380696	0.703429	0.743256	NS	NS	0.956922
LOC115697752	protein ANTI-SILENCING 1	92.0893	0.211171	0.243107	0.868634	0.385047	0.439582	NS	NS	1.15763
LOC115697753	stearoyl-[acyl-carrier-protein] 9-desaturase 5%2C chloroplastic	1.91652	2.66206	1.59618	1.66778	0.0953602	0.126188	NS	NS	6.32938
LOC115697755	stearoyl-[acyl-carrier-protein] 9-desaturase%2C chloroplastic	120.55	4.8579	0.324455	14.9725	1.11e-50	1.98e-49	up	up	28.9984
LOC115697756	uncharacterized LOC115697756	322.879	0.0758951	0.174845	0.434072	0.664237	0.70759	NS	NS	1.05401
LOC115697757	9-cis-epoxycarotenoid dioxygenase NCED2%2C chloroplastic	79.4768	-0.631678	0.342938	-1.84196	0.065481	0.0896855	NS	NS	0.645425
LOC115697758	uncharacterized LOC115697758	14.023	2.80593	0.622011	4.51106	6.45e-06	1.49e-05	up	up	6.99308
LOC115697759	rop guanine nucleotide exchange factor 14	945.385	-3.09277	0.173359	-17.8402	3.44e-71	1.01e-69	down	down	0.117215
LOC115697761	aldehyde oxidase GLOX	17.4477	7.4905	1.12947	6.63188	3.31e-11	1.18e-10	up	up	179.831
LOC115697762	cannabidiolic acid synthase-like	77.0262	-5.49666	0.483099	-11.3779	5.39e-30	4.99e-29	down	down	0.0221483
LOC115697764	hydroxymethylglutaryl-CoA lyase%2C mitochondrial-like	16.9826	0.331963	0.535059	0.620423	0.534979	0.586689	NS	NS	1.25872
LOC115697766	protein ROLLING AND ERECT LEAF 2	338.981	2.14299	0.177931	12.044	2.09e-33	2.21e-32	up	up	4.41678
LOC115697769	small ribosomal subunit protein uS17	4588.65	0.576796	0.12567	4.58978	4.44e-06	1.04e-05	up	up	1.49153
LOC115697770	ornithine aminotransferase%2C mitochondrial	657.841	-1.04147	0.133911	-7.77736	7.41e-15	3.33e-14	down	down	0.485831
LOC115697772	pentatricopeptide repeat-containing protein	21.1979	-0.241139	0.449031	-0.53702	0.591254	0.640523	NS	NS	0.846077
LOC115697773	small ribosomal subunit protein bS20c	738.462	0.466961	0.145845	3.20176	0.0013659	0.00242557	up	up	1.3822
LOC115697774	two-on-two hemoglobin-3	282.67	-2.40046	0.167322	-14.3463	1.12e-46	1.79e-45	down	down	0.189404
LOC115697775	PRA1 family protein A1	450.542	-1.15456	0.148429	-7.77848	7.34e-15	3.3e-14	down	down	0.449205
LOC115697776	ras-related protein RABF2a	1076.66	-0.787003	0.153216	-5.13655	2.8e-07	7.31e-07	down	down	0.579547
LOC115697777	protein DMP4	2.86961	3.16787	1.546	2.04907	0.040455	0.0576994	NS	NS	8.98717
LOC115697778	uncharacterized LOC115697778	38.7032	2.72788	0.391814	6.96219	3.35e-12	1.28e-11	up	up	6.62482
LOC115697779	beta-1%2C3-galactosyltransferase 14	351.056	0.555027	0.15402	3.60359	0.000313849	0.000600447	up	up	1.4692
LOC115697780	CBS domain-containing protein CBSX5	169.264	2.50702	0.223283	11.228	2.97e-29	2.66e-28	up	up	5.68443
LOC115697781	ER lumen protein-retaining receptor A	341.591	-0.607428	0.163057	-3.72525	0.000195118	0.000383356	down	down	0.656366
LOC115697782	protein BREAST CANCER SUSCEPTIBILITY 1 homolog	57.2048	4.201	0.533165	7.87937	3.29e-15	1.51e-14	up	up	18.3919
LOC115697783	uncharacterized LOC115697783	2.21115	-1.52256	1.61038	-0.945466	0.344421	0.398231	NS	NS	0.348067
LOC115697784	U6 snRNA-associated Sm-like protein LSm4	740.549	-0.0603108	0.156788	-0.384665	0.700486	0.740671	NS	NS	0.959057
LOC115697785	signal peptide peptidase	1205.16	-0.583184	0.133721	-4.3612	1.29e-05	2.89e-05	down	down	0.667489
LOC115697788	DNA replication licensing factor MCM3	292.598	3.70841	0.234799	15.794	3.42e-56	7.11e-55	up	up	13.0721
LOC115697790	E3 ubiquitin-protein ligase RING1a	168.283	0.179698	0.193579	0.928296	0.353254	0.406915	NS	NS	1.13265
LOC115697791	uncharacterized LOC115697791	99.0069	4.90013	0.393948	12.4385	1.61e-35	1.84e-34	up	up	29.8597
LOC115697792	protein STRUBBELIG-RECEPTOR FAMILY 3	287.324	9.53945	0.846967	11.2631	2e-29	1.8e-28	up	up	744.149
LOC115697793	arabinosyltransferase ARAD1	237.665	0.0159207	0.181145	0.0878893	0.929965	0.941816	NS	NS	1.0111
LOC115697794	LRR receptor-like serine/threonine-protein kinase	4.44051	5.51875	1.37699	4.00782	6.13e-05	0.000127796	up	up	45.8468
LOC115697795	transcription factor bHLH155	284.131	3.13866	0.194481	16.1387	1.36e-58	3.02e-57	up	up	8.80708
LOC115697796	aspartate aminotransferase%2C cytoplasmic	358.885	-0.487581	0.154344	-3.15906	0.00158278	0.00278368	down	down	0.71322
LOC115697797	ultraviolet-B receptor UVR8	75.6103	2.02026	0.363029	5.56501	2.62e-08	7.5e-08	up	up	4.05658
LOC115697798	tropinone reductase homolog	18.6889	-0.172799	0.489109	-0.353295	0.723868	0.761408	NS	NS	0.88712
LOC115697802	DNA replication complex GINS protein SLD5	58.772	3.33795	0.397604	8.39515	4.65e-17	2.39e-16	up	up	10.1117
LOC115697803	uncharacterized LOC115697803	10.1544	-0.255924	0.603078	-0.424363	0.671301	0.713978	NS	NS	0.837451
LOC115697804	L10-interacting MYB domain-containing protein	1.43572	0.808624	1.9579	0.413005	0.679603	0.721608	NS	NS	1.75154
LOC115697806	flocculation protein FLO11	3.27931	4.30568	1.70497	2.52537	0.0115578	0.0180453	up	NS	19.776
LOC115697807	pentatricopeptide repeat-containing protein	13.4049	-1.23271	0.541423	-2.27681	0.0227978	0.0339725	down	NS	0.425516
LOC115697808	pathogenesis-related protein PR-1	7.40667	6.25884	1.24778	5.016	5.28e-07	1.35e-06	up	up	76.577
LOC115697809	uncharacterized LOC115697809	1658.87	-0.0684649	0.117917	-0.580619	0.561497	0.612135	NS	NS	0.953652
LOC115697810	CASP-like protein 1B2	4.75381	-4.02507	1.37247	-2.93271	0.00336017	0.00566948	down	down	0.0614234
LOC115697811	allantoinase	3.71238	5.26766	1.66692	3.16011	0.00157709	0.00277443	up	up	38.5232
LOC115697812	L-arabinokinase	257.011	-2.02731	0.178872	-11.3338	8.92e-30	8.19e-29	down	down	0.245312
LOC115697813	major pollen allergen Ole e 10	66.3678	8.69376	1.05814	8.2161	2.1e-16	1.04e-15	up	up	414.078
LOC115697814	non-specific lipid-transfer protein 1	1458.64	4.46096	0.445836	10.0058	1.44e-23	1.02e-22	up	up	22.0233
LOC115697815	uncharacterized protein	1557.31	-0.329088	0.166186	-1.98024	0.0476769	0.0671208	NS	NS	0.796039
LOC115697816	L-ascorbate oxidase homolog	4.88175	0.458418	1.04404	0.439079	0.660604	0.704339	NS	NS	1.37403
LOC115697817	transcription factor Pur-alpha 1	1191.09	0.414881	0.113864	3.64364	0.000268805	0.000518466	up	up	1.33319
LOC115697818	uncharacterized LOC115697818	635.266	-0.698445	0.177766	-3.92901	8.53e-05	0.000175257	down	down	0.616236
LOC115697819	26S proteasome non-ATPase regulatory subunit 7 homolog A	748.437	-0.308542	0.112663	-2.73863	0.00616953	0.0100283	down	NS	0.807457
LOC115697820	D-amino-acid transaminase%2C chloroplastic	658.816	-2.12912	0.152732	-13.9403	3.61e-44	5.35e-43	down	down	0.228598
LOC115697821	uncharacterized LOC115697821	430.404	0.289602	0.129567	2.23515	0.0254077	0.0375099	up	NS	1.2223
LOC115697822	signaling peptide TAXIMIN 1	51.0924	-0.238987	0.475716	-0.502374	0.615404	0.662706	NS	NS	0.84734
LOC115697823	uracil-DNA glycosylase%2C mitochondrial	61.4946	2.06856	0.343741	6.01777	1.77e-09	5.56e-09	up	up	4.19467
LOC115697824	uncharacterized LOC115697824	31.6618	2.17075	0.442141	4.90964	9.12e-07	2.28e-06	up	up	4.50257
LOC115697825	polygalacturonase	2.10145	4.44	1.72463	2.57446	0.0100395	0.015806	up	NS	21.7057
LOC115697826	uncharacterized LOC115697826	50.2773	0.0584139	0.369353	0.158152	0.874337	0.894308	NS	NS	1.04132
LOC115697827	DEAD-box ATP-dependent RNA helicase 47%2C mitochondrial	277.731	-0.442934	0.160711	-2.75609	0.00584966	0.00953631	down	down	0.735637
LOC115697829	uncharacterized LOC115697829	19.0364	-3.59786	0.679419	-5.29548	1.19e-07	3.22e-07	down	down	0.0825919
LOC115697830	SWR1 complex subunit 2	199.828	0.602841	0.227028	2.65536	0.00792231	0.0126692	up	NS	1.5187
LOC115697831	patatin-like protein 3	31.4334	5.24534	0.716718	7.31856	2.51e-13	1.03e-12	up	up	37.9319
LOC115697832	auxin response factor 6	448.064	3.42218	0.160751	21.2887	1.44e-100	8.17e-99	up	up	10.7196
LOC115697833	TOM1-like protein 9	781.811	-0.829593	0.120003	-6.91311	4.74e-12	1.79e-11	down	down	0.562688
LOC115697834	ultraviolet-B receptor UVR8	335.227	1.3476	0.143427	9.39573	5.68e-21	3.59e-20	up	up	2.54488
LOC115697835	ataxin-3 homolog	215.411	-1.64032	0.179661	-9.13007	6.85e-20	4.12e-19	down	down	0.320785
LOC115697836	berberine bridge enzyme-like 26	4.73452	-1.41961	0.962069	-1.47558	0.140057	0.178126	NS	NS	0.373814
LOC115697837	thionin-2.4	6.17056	5.99957	1.41348	4.24454	2.19e-05	4.79e-05	up	up	63.9811
LOC115697840	uncharacterized LOC115697840	683.857	-1.07772	0.1959	-5.50136	3.77e-08	1.06e-07	down	down	0.473779
LOC115697841	pentatricopeptide repeat-containing protein	90.8536	2.98024	0.277731	10.7307	7.31e-27	5.97e-26	up	up	7.89117
LOC115697842	transcription factor MYB1	254.305	0.384488	0.165363	2.32512	0.0200657	0.0301795	up	NS	1.3054
LOC115697843	CEN-like protein 1	331.344	11.0178	1.03203	10.6758	1.32e-26	1.07e-25	up	up	2073.44
LOC115697844	protein PLASTID TRANSCRIPTIONALLY ACTIVE 12%2C chloroplastic	253.748	0.220152	0.175393	1.25519	0.209409	0.255615	NS	NS	1.16486
LOC115697845	uncharacterized LOC115697845	1049.65	-0.0464117	0.138275	-0.335648	0.737136	0.772988	NS	NS	0.968342
LOC115697846	phosphoserine phosphatase%2C chloroplastic	555.116	-0.801559	0.163239	-4.91035	9.09e-07	2.27e-06	down	down	0.573729
LOC115697847	E3 ubiquitin-protein ligase RMA1H1	56.3818	1.92289	0.328716	5.84971	4.92e-09	1.49e-08	up	up	3.79182
LOC115697848	farnesylcysteine lyase	286.038	-0.850561	0.19702	-4.31714	1.58e-05	3.5e-05	down	down	0.554569
LOC115697849	uncharacterized LOC115697849	1354.52	-1.03869	0.133549	-7.7776	7.39e-15	3.33e-14	down	down	0.486768
LOC115697850	uncharacterized LOC115697850	297.913	2.52637	0.243922	10.3573	3.88e-25	2.97e-24	up	up	5.76122
LOC115697851	membrane-bound transcription factor site-2 protease homolog	93.2593	-0.0614637	0.239967	-0.256134	0.797848	0.826845	NS	NS	0.958291
LOC115697852	uncharacterized CRM domain-containing protein At3g25440%2C chloroplastic	52.2705	-0.646778	0.33117	-1.95301	0.0508186	0.0711408	NS	NS	0.638705
LOC115697853	uncharacterized LOC115697853	128.064	1.67987	0.453329	3.70564	0.000210856	0.000412065	up	up	3.204
LOC115697854	protein MAIN-LIKE 1	2.66795	2.49914	1.50307	1.66268	0.0963757	0.127393	NS	NS	5.65347
LOC115697855	uncharacterized LOC115697855	273.721	0.180946	0.177664	1.01847	0.308452	0.361383	NS	NS	1.13363
LOC115697856	BAHD acyltransferase DCR	10.0305	0.809457	0.726203	1.11464	0.265003	0.316093	NS	NS	1.75255
LOC115697858	NAC transcription factor 25	1.16745	3.5793	2.23539	1.60119	0.109334	0.142607	NS	NS	11.953
LOC115697859	DNA replication licensing factor MCM6	208.303	4.86186	0.303264	16.0317	7.67e-58	1.67e-56	up	up	29.0781
LOC115697862	uncharacterized LOC115697862	6.72741	6.12122	1.28764	4.75383	2e-06	4.83e-06	up	up	69.6101
LOC115697863	uncharacterized LOC115697863	6.54442	-1.47048	1.18104	-1.24507	0.213107	0.259605	NS	NS	0.360862
LOC115697864	high mobility group B protein 1	1214.9	0.484786	0.163628	2.96274	0.00304911	0.00517798	up	up	1.39938
LOC115697865	GDSL esterase/lipase	124.59	5.97417	0.428865	13.9302	4.15e-44	6.15e-43	up	up	62.8641
LOC115697867	uroporphyrinogen decarboxylase 1%2C chloroplastic	506.248	0.0569587	0.139088	0.409517	0.68216	0.724018	NS	NS	1.04027
LOC115697869	RING-H2 finger protein ATL33	324.151	-0.201994	0.186357	-1.08391	0.278405	0.330169	NS	NS	0.869348
LOC115697870	uncharacterized LOC115697870	484.801	0.129752	0.153322	0.846267	0.397404	0.452078	NS	NS	1.09411
LOC115697871	uncharacterized LOC115697871	215.529	-1.97572	0.226812	-8.71084	3.02e-18	1.66e-17	down	down	0.254243
LOC115697872	uncharacterized LOC115697872	256.009	0.564068	0.198807	2.83727	0.00455017	0.0075447	up	up	1.47843
LOC115697873	puromycin-sensitive aminopeptidase	4852.78	-2.18991	0.120574	-18.1624	1.02e-73	3.21e-72	down	down	0.219165
LOC115697874	aspartate aminotransferase%2C cytoplasmic isozyme 1	19.6131	3.51864	0.633462	5.55462	2.78e-08	7.93e-08	up	up	11.4608
LOC115697876	callose synthase 11	287.928	4.19945	0.210345	19.9646	1.12e-88	4.93e-87	up	up	18.3721
LOC115697877	pentatricopeptide repeat-containing protein	32.166	-0.375295	0.35938	-1.04428	0.296354	0.349023	NS	NS	0.770948
LOC115697878	protein LOL2	190.744	0.488524	0.188547	2.59099	0.00957013	0.0151111	up	NS	1.40301
LOC115697879	protein kinase PINOID	291.416	0.233822	0.144315	1.62022	0.105184	0.13775	NS	NS	1.17595
LOC115697880	cannabichromenic acid synthase	5.96667	-5.22716	1.4663	-3.56487	0.000364033	0.000690734	down	down	0.0266973
LOC115697881	F-box/LRR-repeat protein 3	210.317	-1.32913	0.178117	-7.46208	8.52e-14	3.6e-13	down	down	0.398009
LOC115697882	uncharacterized LOC115697882	42.3816	2.49969	0.373979	6.68403	2.32e-11	8.38e-11	up	up	5.65563
LOC115697883	dol-P-Man:Man(6)GlcNAc(2)-PP-Dol alpha-1%2C2-mannosyltransferase	372.192	-0.924341	0.147422	-6.27005	3.61e-10	1.2e-09	down	down	0.526921
LOC115697884	protein LIGHT-DEPENDENT SHORT HYPOCOTYLS 4	349.829	0.270022	0.160632	1.681	0.0927631	0.12302	NS	NS	1.20583
LOC115697885	vacuolar cation/proton exchanger 3	260.173	8.186	0.589733	13.8809	8.27e-44	1.21e-42	up	up	291.227
LOC115697888	aspartate aminotransferase%2C cytoplasmic	4802.52	-1.9636	0.192222	-10.2153	1.69e-24	1.26e-23	down	down	0.256388
LOC115697892	uncharacterized LOC115697892	1.93699	-4.62297	2.07016	-2.23315	0.0255393	0.0376927	down	NS	0.0405832
LOC115697893	uncharacterized LOC115697893	10.6204	-4.21293	0.972431	-4.33236	1.48e-05	3.28e-05	down	down	0.0539241
LOC115697894	NAC domain-containing protein 73	12.7689	1.37612	0.596021	2.30884	0.0209524	0.031401	up	NS	2.59569
LOC115697895	berberine bridge enzyme-like 8	86.311	-0.464696	0.279557	-1.66226	0.0964609	0.127497	NS	NS	0.724624
LOC115697896	GDSL esterase/lipase	1754.87	-3.36304	0.146105	-23.0179	3.08e-117	2.42e-115	down	down	0.0971904
LOC115697897	uncharacterized LOC115697897	15.1193	-3.67393	0.682752	-5.38106	7.4e-08	2.04e-07	down	down	0.0783499
LOC115697898	uncharacterized LOC115697898	182.219	1.31259	0.171288	7.66308	1.82e-14	7.95e-14	up	up	2.48388
LOC115697899	zinc finger protein 10-like	11.4044	6.88338	1.1956	5.75725	8.55e-09	2.54e-08	up	up	118.061
LOC115697901	cannabichromenic acid synthase	15980.2	-5.57764	0.160394	-34.7747	5.86e-265	5.68e-262	down	down	0.0209393
LOC115697902	DEAD-box ATP-dependent RNA helicase 1	164.261	0.677139	0.257233	2.6324	0.00847845	0.0135051	up	NS	1.59897
LOC115697907	uncharacterized LOC115697907	2.68748	0.846623	1.21316	0.697863	0.485263	0.538594	NS	NS	1.79829
LOC115697908	transcription factor MYB3R-1	278.701	0.287093	0.198817	1.444	0.148738	0.188064	NS	NS	1.22018
LOC115697910	uncharacterized LOC115697910	2125.62	-0.325038	0.122712	-2.6488	0.00807792	0.0129031	down	NS	0.798277
LOC115697911	pentatricopeptide repeat-containing protein At3g04760%2C chloroplastic	40.1528	0.0228466	0.430411	0.0530809	0.957667	0.965344	NS	NS	1.01596
LOC115697912	sister chromatid cohesion protein PDS5 homolog C	16.2175	-2.30538	0.551527	-4.17999	2.92e-05	6.29e-05	down	down	0.202307
LOC115697913	CBL-interacting serine/threonine-protein kinase 23	917.215	0.184167	0.142838	1.28934	0.197279	0.242211	NS	NS	1.13616
LOC115697914	transcription termination factor MTEF1%2C chloroplastic	49.6201	3.9443	0.43148	9.14133	6.17e-20	3.71e-19	up	up	15.3941
LOC115697915	uncharacterized LOC115697915	142.012	-0.106698	0.191285	-0.557794	0.576985	0.626975	NS	NS	0.928711
LOC115697916	uncharacterized LOC115697916	1103.2	-0.629172	0.170602	-3.68796	0.000226062	0.000440271	down	down	0.646547
LOC115697917	uncharacterized LOC115697917	116.798	0.123169	0.232595	0.529543	0.596429	0.645247	NS	NS	1.08912
LOC115697918	uncharacterized LOC115697918	14.6879	3.53833	0.712826	4.96381	6.91e-07	1.75e-06	up	up	11.6183
LOC115697919	solanesyl diphosphate synthase 3%2C chloroplastic/mitochondrial	292.762	-1.30193	0.151272	-8.60652	7.53e-18	4.04e-17	down	down	0.405585
LOC115697920	E3 ubiquitin-protein ligase RHC2A	376.928	-0.635393	0.172278	-3.6882	0.00022585	0.000439946	down	down	0.643765
LOC115697921	uncharacterized LOC115697921	63.2792	3.30968	0.372303	8.88974	6.13e-19	3.49e-18	up	up	9.91544
LOC115697924	uncharacterized LOC115697924	78.9963	-1.42446	0.279195	-5.10202	3.36e-07	8.73e-07	down	down	0.372559
LOC115697925	small ribosomal subunit protein bTHXc	399.006	1.77443	0.164648	10.7771	4.41e-27	3.64e-26	up	up	3.42102
LOC115697926	sulfite exporter TauE/SafE family protein 3	840.161	-0.883451	0.141315	-6.25165	4.06e-10	1.34e-09	down	down	0.542069
LOC115697927	uncharacterized LOC115697927	76.6217	2.07174	0.311909	6.64213	3.09e-11	1.11e-10	up	up	4.20393
LOC115697928	disease resistance protein RGA3	269.136	5.34118	0.344022	15.5257	2.32e-54	4.62e-53	up	up	40.5374
LOC115697929	uncharacterized LOC115697929	3.20253	2.69037	1.40614	1.9133	0.0557102	0.077269	NS	NS	6.45477
LOC115697930	anaphase-promoting complex subunit 6	74.4172	0.337045	0.255342	1.31997	0.186844	0.230626	NS	NS	1.26317
LOC115697933	ubiquitin-conjugating enzyme E2 35	1894.46	-0.428833	0.115005	-3.72881	0.000192386	0.000378374	down	down	0.742863
LOC115697935	polygalacturonase QRT3	299.808	-0.76094	0.156111	-4.87436	1.09e-06	2.71e-06	down	down	0.590112
LOC115697936	uncharacterized LOC115697936	158.41	1.13609	0.22798	4.98328	6.25e-07	1.58e-06	up	up	2.19785
LOC115697937	uncharacterized LOC115697937	34.6611	-7.81298	1.23394	-6.33175	2.42e-10	8.16e-10	down	down	0.00444693
LOC115697938	uncharacterized LOC115697938	503.08	-0.687026	0.115917	-5.92687	3.09e-09	9.51e-09	down	down	0.621133
LOC115697939	small RNA 2'-O-methyltransferase	123.913	2.01937	0.217948	9.26535	1.94e-20	1.2e-19	up	up	4.05406
LOC115697940	uncharacterized LOC115697940	320.314	-0.431	0.207188	-2.08023	0.037504	0.0538068	NS	NS	0.741748
LOC115697942	uncharacterized LOC115697942	168.89	5.23367	0.304626	17.1806	3.71e-66	9.75e-65	up	up	37.6262
LOC115697943	uncharacterized LOC115697943	424.795	-0.862288	0.160238	-5.38129	7.4e-08	2.04e-07	down	down	0.55008
LOC115697944	protein METHYLENE BLUE SENSITIVITY 1	898.809	1.16878	0.179482	6.51195	7.42e-11	2.59e-10	up	up	2.24821
LOC115697945	small nuclear ribonucleoprotein F	300.009	1.24881	0.171852	7.26681	3.68e-13	1.49e-12	up	up	2.37646
LOC115697948	pentatricopeptide repeat-containing protein At1g03560%2C mitochondrial	43.0399	0.881959	0.327267	2.69492	0.00704054	0.011332	up	NS	1.84288
LOC115697949	pentatricopeptide repeat-containing protein At4g32430%2C mitochondrial	20.4693	0.602714	0.511346	1.17868	0.238525	0.287231	NS	NS	1.51857
LOC115697950	early nodulin-93	5.8906	2.98241	1.00369	2.97145	0.002964	0.00504228	up	up	7.90305
LOC115697953	uncharacterized LOC115697953	6.14701	-0.699262	0.834018	-0.838425	0.401792	0.456266	NS	NS	0.615887
LOC115697954	large ribosomal subunit protein eL33w	2556.67	0.484279	0.144313	3.35576	0.000791471	0.00144357	up	up	1.39889
LOC115697955	cytochrome c	466.053	-1.42598	0.154662	-9.22	2.97e-20	1.81e-19	down	down	0.372166
LOC115697958	bifunctional monothiol glutaredoxin-S16%2C chloroplastic	276.888	-1.39949	0.212114	-6.59781	4.17e-11	1.48e-10	down	down	0.379064
LOC115697959	uncharacterized LOC115697959	40.9371	6.3163	0.830683	7.60374	2.88e-14	1.25e-13	up	up	79.6885
LOC115697964	serine/threonine-protein kinase	186.005	0.810007	0.193776	4.18011	2.91e-05	6.28e-05	up	up	1.75322
LOC115697966	ALA-interacting subunit 2	162.824	-0.18065	0.206215	-0.876026	0.381016	0.435662	NS	NS	0.882305
LOC115697967	ethylene-responsive transcription factor SHINE 2	12.2639	1.24547	0.742099	1.6783	0.093288	0.123665	NS	NS	2.37095
LOC115697969	ABC transporter A family member 1-like	13.1006	6.33327	1.16824	5.42121	5.92e-08	1.64e-07	up	up	80.6314
LOC115697971	uncharacterized LOC115697971	216.069	0.277997	0.187572	1.48209	0.138317	0.176191	NS	NS	1.21251
LOC115697972	uncharacterized LOC115697972	2457.36	-0.502388	0.186289	-2.69681	0.00700065	0.0112734	down	NS	0.705937
LOC115697973	glycine cleavage system H protein 2%2C mitochondrial	1222.93	-0.795424	0.163536	-4.8639	1.15e-06	2.85e-06	down	down	0.576174
LOC115697974	large ribosomal subunit protein bL21m	433.414	-0.238888	0.123674	-1.93159	0.0534097	0.0744136	NS	NS	0.847398
LOC115697975	uncharacterized LOC115697975	12.5558	-1.25182	0.589428	-2.12378	0.0336884	0.0487294	down	NS	0.419919
LOC115697977	succinate dehydrogenase subunit 7B%2C mitochondrial-like	559.83	-1.45884	0.137892	-10.5796	3.71e-26	2.93e-25	down	down	0.363786
LOC115697978	SPX domain-containing protein 2	81.4828	-0.672008	0.275763	-2.4369	0.0148136	0.0227154	down	NS	0.627632
LOC115697981	beta-glucuronosyltransferase GlcAT14C	184.475	-1.47011	0.184772	-7.95635	1.77e-15	8.27e-15	down	down	0.360954
LOC115697982	uncharacterized LOC115697982	166.46	1.98145	0.204888	9.6709	4.01e-22	2.66e-21	up	up	3.94891
LOC115697983	actin-related protein 2/3 complex subunit 2A	147.893	0.475328	0.190689	2.49269	0.012678	0.0196615	up	NS	1.39023
LOC115697984	large ribosomal subunit protein eL38z/eL38y	4176.19	1.10064	0.165851	6.63631	3.22e-11	1.15e-10	up	up	2.1445
LOC115697985	fasciclin-like arabinogalactan protein 14	3.3462	2.13547	1.32178	1.6156	0.10618	0.138922	NS	NS	4.39379
LOC115697987	uncharacterized LOC115697987	1.23794	1.96907	1.9298	1.02035	0.307563	0.360494	NS	NS	3.91515
LOC115697988	protein BUNDLE SHEATH DEFECTIVE 2%2C chloroplastic	8.6255	4.27361	1.07611	3.97137	7.15e-05	0.000148102	up	up	19.3413
LOC115697990	tRNA (cytidine(32)/guanosine(34)-2'-O)-methyltransferase	278.068	0.0325424	0.185862	0.175089	0.861009	0.883238	NS	NS	1.02281
LOC115697991	uncharacterized LOC115697991	10.1405	-3.10431	1.07109	-2.89827	0.00375228	0.00629112	down	down	0.116282
LOC115697992	serine/threonine-protein kinase PBL7	277.505	3.49034	0.200604	17.3992	8.37e-68	2.27e-66	up	up	11.2382
LOC115697994	DNA-directed RNA polymerase II subunit RPB2	1084.63	-0.839216	0.156589	-5.35935	8.35e-08	2.29e-07	down	down	0.558947
LOC115697995	uncharacterized LOC115697995	221.789	1.32042	0.181037	7.29367	3.02e-13	1.23e-12	up	up	2.49739
LOC115697996	protein DJ-1 homolog B	697.092	-1.01283	0.142714	-7.09692	1.28e-12	4.99e-12	down	down	0.495574
LOC115697998	pentatricopeptide repeat-containing protein	6.0245	-0.650196	0.771543	-0.842722	0.399384	0.453931	NS	NS	0.637194
LOC115697999	DEAD-box ATP-dependent RNA helicase 15	547.004	0.805333	0.134797	5.97443	2.31e-09	7.19e-09	up	up	1.74755
LOC115698000	F-box protein SKIP19	9.477	1.59964	0.689279	2.32075	0.0203006	0.0304996	up	NS	3.03068
LOC115698001	F-box/LRR-repeat protein 23	94.4725	0.856556	0.291089	2.94259	0.00325481	0.00550128	up	up	1.81071
LOC115698003	uncharacterized LOC115698003	366.939	-2.2554	0.254861	-8.84954	8.79e-19	4.98e-18	down	down	0.209438
LOC115698006	protein RALF-like 4	5.12107	-1.45901	1.27708	-1.14246	0.253263	0.303115	NS	NS	0.363743
LOC115698007	protein trichome birefringence-like 38	263.537	1.767	0.267339	6.60957	3.85e-11	1.37e-10	up	up	3.40345
LOC115698008	uncharacterized LOC115698008	217.344	-1.32157	0.197851	-6.67962	2.4e-11	8.63e-11	down	down	0.4001
LOC115698009	glutathione S-transferase	286.15	1.14038	0.328957	3.46665	0.000526996	0.000982166	up	up	2.20439
LOC115698010	glutathione S-transferase	15.1074	2.47312	0.609694	4.05634	4.98e-05	0.000105004	up	up	5.55245
LOC115698012	uncharacterized LOC115698012	75.031	-1.02491	0.268094	-3.82297	0.000131854	0.000264718	down	down	0.491439
LOC115698013	protein LURP-one-related 15	612.413	-0.190592	0.160513	-1.18739	0.235074	0.283569	NS	NS	0.876246
LOC115698014	methylesterase 12%2C chloroplastic	245.899	1.19106	0.191423	6.22215	4.9e-10	1.61e-09	up	up	2.28321
LOC115698015	protein GID8 homolog	369.101	0.301896	0.133062	2.26884	0.023278	0.0346242	up	NS	1.23276
LOC115698016	uncharacterized LOC115698016	419.833	0.566258	0.261387	2.16636	0.0302837	0.0440975	up	NS	1.48068
LOC115698017	berberine bridge enzyme-like 8	117.881	1.38441	0.240463	5.75726	8.55e-09	2.54e-08	up	up	2.61065
LOC115698018	RHOMBOID-like protein 1	163.186	1.35267	0.237516	5.69508	1.23e-08	3.62e-08	up	up	2.55384
LOC115698019	LRR receptor-like serine/threonine-protein kinase RFK1	108.103	1.86098	0.280111	6.64373	3.06e-11	1.09e-10	up	up	3.63254
LOC115698021	signal recognition particle 19 kDa protein	1011.34	-0.385508	0.215891	-1.78566	0.074154	0.100485	NS	NS	0.765509
LOC115698022	pentatricopeptide repeat-containing protein	19.1572	-0.657326	0.550739	-1.19353	0.232661	0.280937	NS	NS	0.634053
LOC115698023	pectin methyltransferase QUA2	1701.33	-0.877465	0.142664	-6.15059	7.72e-10	2.5e-09	down	down	0.544323
LOC115698025	urease accessory protein D	77.2244	0.198069	0.254971	0.77683	0.437259	0.49159	NS	NS	1.14716
LOC115698026	CBBY-like protein	224.782	-1.09991	0.222382	-4.94602	7.57e-07	1.91e-06	down	down	0.466547
LOC115698027	uncharacterized LOC115698027	7.89273	-3.38431	1.05433	-3.20992	0.00132773	0.00236102	down	down	0.095768
LOC115698028	receptor like protein 29	13.3902	7.1092	1.15367	6.16227	7.17e-10	2.33e-09	up	up	138.065
LOC115698029	uncharacterized LOC115698029	2.77104	2.67467	1.51904	1.76076	0.078279	0.1055	NS	NS	6.38492
LOC115698030	CASP-like protein 2A1	1313.16	2.85619	0.175918	16.2359	2.81e-59	6.33e-58	up	up	7.24099
LOC115698031	uncharacterized LOC115698031	3.74411	-5.54852	1.54846	-3.58326	0.000339338	0.000646406	down	down	0.0213663
LOC115698032	protein SIEL	60.9636	-0.327614	0.271106	-1.20843	0.22688	0.274676	NS	NS	0.796853
LOC115698033	E3 ubiquitin-protein ligase LIN	57.4384	0.845978	0.390545	2.16615	0.0303	0.0441178	up	NS	1.79748
LOC115698034	cytochrome c	1515.61	-1.9598	0.122885	-15.9483	2.93e-57	6.3e-56	down	down	0.257064
LOC115698035	uncharacterized LOC115698035	18.8946	2.25748	0.675503	3.34192	0.000832006	0.00151437	up	up	4.78155
LOC115698037	pre-mRNA-splicing factor ATP-dependent RNA helicase DEAH2	1473.26	-0.0492427	0.13901	-0.354238	0.723161	0.760747	NS	NS	0.966444
LOC115698038	uncharacterized LOC115698038	438.818	0.650915	0.159842	4.07223	4.66e-05	9.83e-05	up	up	1.57016
LOC115698039	uncharacterized LOC115698039	85.6113	3.43983	0.303867	11.3202	1.04e-29	9.53e-29	up	up	10.8515
LOC115698040	uncharacterized LOC115698040	153.018	1.55868	0.212929	7.32018	2.48e-13	1.01e-12	up	up	2.94584
LOC115698043	protein FRIGIDA-ESSENTIAL 1	508.941	-0.29185	0.152025	-1.91975	0.0548896	0.0762344	NS	NS	0.816854
LOC115698044	receptor-like protein 4	215.307	1.791	0.177801	10.0731	7.27e-24	5.25e-23	up	up	3.46054
LOC115698045	protein NRT1/ PTR FAMILY 3.1	11.2514	3.00514	0.713572	4.2114	2.54e-05	5.51e-05	up	up	8.02854
LOC115698047	ethylene-responsive transcription factor 12	361.815	4.35686	0.191665	22.7317	2.18e-114	1.61e-112	up	up	20.4901
LOC115698048	protein yippee-like	716.789	-0.471505	0.176336	-2.6739	0.00749753	0.0120236	down	NS	0.721212
LOC115698049	uncharacterized LOC115698049	76.2947	6.15729	1.27924	4.81324	1.48e-06	3.63e-06	up	up	71.3721
LOC115698051	uncharacterized LOC115698051	2627.56	-1.17887	0.112593	-10.4702	1.18e-25	9.21e-25	down	down	0.441698
LOC115698055	protein SEEDLING PLASTID DEVELOPMENT 1	110.575	0.620466	0.209215	2.96568	0.00302013	0.00513237	up	up	1.53737
LOC115698058	ubiquitin-fold modifier-conjugating enzyme 1	1264.34	-1.01384	0.171389	-5.91544	3.31e-09	1.02e-08	down	down	0.495226
LOC115698059	uncharacterized LOC115698059	674.185	-0.576221	0.13458	-4.28164	1.86e-05	4.09e-05	down	down	0.670718
LOC115698061	uncharacterized LOC115698061	268.216	-0.880386	0.153092	-5.75069	8.89e-09	2.64e-08	down	down	0.543222
LOC115698062	pentatricopeptide repeat-containing protein At4g01400%2C mitochondrial	77.8781	0.0263201	0.289239	0.0909978	0.927494	0.939805	NS	NS	1.01841
LOC115698064	transcription factor SCREAM2	44.8395	8.85702	1.07897	8.20878	2.23e-16	1.1e-15	up	up	463.692
LOC115698065	uncharacterized protein At2g39795%2C mitochondrial	240.578	-0.155567	0.219888	-0.707485	0.479265	0.532853	NS	NS	0.897779
LOC115698066	protein trichome birefringence-like 35	93.2957	0.97026	0.274384	3.53614	0.000406022	0.00076628	up	up	1.95919
LOC115698067	uncharacterized LOC115698067	3.27306	5.08338	1.5181	3.34851	0.000812484	0.00148065	up	up	33.904
LOC115698068	glutathione S-transferase	3.7499	2.60426	1.46674	1.77555	0.0758071	0.102446	NS	NS	6.08081
LOC115698069	glutathione S-transferase	160.588	1.24352	0.259677	4.78872	1.68e-06	4.09e-06	up	up	2.36776
LOC115698070	GDSL esterase/lipase EXL3	14.6144	2.48963	0.67075	3.71171	0.000205865	0.000403019	up	up	5.61633
LOC115698071	long-chain-alcohol oxidase FAO4A	7.84762	1.80512	0.826681	2.18357	0.0289939	0.0423401	up	NS	3.49457
LOC115698073	uncharacterized LOC115698073	554.236	-0.848363	0.165135	-5.13739	2.79e-07	7.28e-07	down	down	0.555415
LOC115698074	uncharacterized LOC115698074	294.033	5.52427	0.328232	16.8304	1.46e-63	3.63e-62	up	up	46.0226
LOC115698078	uracil phosphoribosyltransferase	250.489	0.535056	0.171376	3.12212	0.00179554	0.00313568	up	up	1.449
LOC115698079	aldose reductase	1.89036	4.28754	1.76121	2.43443	0.0149151	0.0228548	up	NS	19.5289
LOC115698081	serine/threonine-protein kinase PBL8	211.89	2.5936	0.201176	12.8922	4.98e-38	6.23e-37	up	up	6.03603
LOC115698082	uncharacterized LOC115698082	25.0711	1.00586	0.474811	2.11844	0.0341377	0.0493204	up	NS	2.00814
LOC115698084	protein GRAVITROPIC IN THE LIGHT 1	144.81	1.91985	0.301125	6.37558	1.82e-10	6.2e-10	up	up	3.78382
LOC115698085	proteasome inhibitor	839.514	-1.29336	0.125678	-10.291	7.73e-25	5.84e-24	down	down	0.408
LOC115698088	pentatricopeptide repeat-containing protein At5g41170%2C mitochondrial-like	18.2812	-0.287892	0.550146	-0.523301	0.600765	0.649209	NS	NS	0.819098
LOC115698089	uncharacterized LOC115698089	197.282	1.40475	0.17714	7.93018	2.19e-15	1.02e-14	up	up	2.64772
LOC115698090	monolignol oxidoreductase AtBBE-like 13	21.9541	7.82232	1.15883	6.75021	1.48e-11	5.39e-11	up	up	226.335
LOC115698091	uncharacterized LOC115698091	2223.63	0.109668	0.170773	0.642185	0.520753	0.573065	NS	NS	1.07898
LOC115698094	general transcription and DNA repair factor IIH subunit TFB2	166.366	0.372908	0.19228	1.9394	0.0524531	0.0732176	NS	NS	1.29496
LOC115698095	uncharacterized LOC115698095	1394.1	1.55292	0.127685	12.1622	4.94e-34	5.34e-33	up	up	2.93411
LOC115698096	zinc finger BED domain-containing protein RICESLEEPER 2-like	2.18885	2.24128	1.78555	1.25523	0.209394	0.255613	NS	NS	4.72815
LOC115698097	transcription repressor OFP5	318.879	-4.86101	0.281923	-17.2424	1.28e-66	3.39e-65	down	down	0.0344104
LOC115698098	mannose-1-phosphate guanylyltransferase 1	48.2657	5.72713	0.624147	9.17592	4.48e-20	2.71e-19	up	up	52.9708
LOC115698099	uncharacterized LOC115698099	118.678	-0.0502646	0.335591	-0.14978	0.880939	0.899873	NS	NS	0.965759
LOC115698101	uncharacterized LOC115698101	44.8	0.727218	0.462778	1.57142	0.116086	0.150492	NS	NS	1.65544
LOC115698102	cold-responsive protein kinase 1	173.799	-1.65847	0.188788	-8.7848	1.57e-18	8.77e-18	down	down	0.316776
LOC115698103	uncharacterized LOC115698103	24.7114	5.42	0.957031	5.66335	1.48e-08	4.33e-08	up	up	42.8137
LOC115698104	uncharacterized LOC115698104	32.1236	-5.21857	0.728245	-7.16596	7.72e-13	3.07e-12	down	down	0.0268567
LOC115698105	homogentisate 1%2C2-dioxygenase	332.305	-1.49018	0.192499	-7.74124	9.85e-15	4.39e-14	down	down	0.355967
LOC115698106	OPA3-like protein	177.335	0.640268	0.201255	3.18137	0.0014658	0.00259299	up	up	1.55862
LOC115698108	fructose-1%2C6-bisphosphatase%2C chloroplastic	118.61	3.18862	0.347423	9.17792	4.4e-20	2.66e-19	up	up	9.11738
LOC115698109	uncharacterized LOC115698109	531.725	0.0362524	0.126912	0.28565	0.775146	0.806854	NS	NS	1.02545
LOC115698110	uncharacterized LOC115698110	172.072	-0.230776	0.177239	-1.30206	0.192897	0.237387	NS	NS	0.852177
LOC115698111	CASP-like protein 5B2	138.78	0.654348	0.200508	3.26345	0.00110063	0.00197549	up	up	1.5739
LOC115698112	universal stress protein PHOS32	1360.95	2.53657	0.154339	16.4351	1.07e-60	2.49e-59	up	up	5.80208
LOC115698113	ethylene-responsive transcription factor RAP2-4	1905.94	1.76256	0.173051	10.1852	2.31e-24	1.71e-23	up	up	3.393
LOC115698114	uncharacterized LOC115698114	22.7223	1.21935	0.465947	2.61692	0.0088728	0.0140886	up	NS	2.32841
LOC115698115	eukaryotic translation initiation factor 6-2	920.213	-0.115037	0.159831	-0.719743	0.471683	0.525417	NS	NS	0.923359
LOC115698116	1-acylglycerol-3-phosphate O-acyltransferase	441.632	-1.91195	0.177974	-10.7428	6.4e-27	5.25e-26	down	down	0.265733
LOC115698118	pentatricopeptide repeat-containing protein At2g38420%2C mitochondrial	31.8165	0.486903	0.385155	1.26417	0.206168	0.252071	NS	NS	1.40143
LOC115698119	nudix hydrolase 15%2C mitochondrial	662.392	-2.06277	0.150795	-13.6793	1.35e-42	1.91e-41	down	down	0.239356
LOC115698120	protein root UVB sensitive 5	70.8178	0.122405	0.268958	0.455107	0.649033	0.693412	NS	NS	1.08855
LOC115698121	pentatricopeptide repeat-containing protein At5g48730%2C chloroplastic	116.094	-0.3546	0.257437	-1.37743	0.16838	0.210258	NS	NS	0.782086
LOC115698122	uncharacterized LOC115698122	629.055	-0.367889	0.11698	-3.14488	0.00166156	0.00291509	down	down	0.774915
LOC115698125	uncharacterized LOC115698125	160.513	-1.71081	0.214981	-7.95799	1.75e-15	8.17e-15	down	down	0.305488
LOC115698126	non-specific lipid-transfer protein 1-like	964.443	-0.559231	0.151598	-3.68891	0.000225215	0.000438886	down	down	0.678664
LOC115698127	non-specific lipid-transfer protein 1	872.371	3.29875	0.301378	10.9456	6.98e-28	5.92e-27	up	up	9.84061
LOC115698128	gamma-glutamyl hydrolase 2	310.826	0.195802	0.16908	1.15804	0.246847	0.296204	NS	NS	1.14536
LOC115698129	plasma membrane-associated cation-binding protein 1	105.645	1.40769	0.272202	5.17149	2.32e-07	6.11e-07	up	up	2.65312
LOC115698130	DNA damage-binding protein 1	1471.66	-0.147992	0.140376	-1.05425	0.291767	0.344205	NS	NS	0.902506
LOC115698131	aquaporin NIP1-2	102.059	0.20681	0.244165	0.847009	0.39699	0.451687	NS	NS	1.15413
LOC115698132	trehalose-phosphate phosphatase D	74.4856	1.11701	0.419219	2.6645	0.00771019	0.0123462	up	NS	2.16897
LOC115698133	large ribosomal subunit protein uL22c	760.846	-0.419415	0.137139	-3.05832	0.00222583	0.00384625	down	down	0.747728
LOC115698135	thioredoxin H-type	10.7384	4.6846	1.08533	4.3163	1.59e-05	3.52e-05	up	up	25.7161
LOC115698137	protein MIZU-KUSSEI 1	4.81134	5.63073	1.42107	3.96232	7.42e-05	0.000153629	up	up	49.5472
LOC115698138	uncharacterized LOC115698138	139.535	0.673796	0.231173	2.91468	0.0035605	0.00598354	up	up	1.59527
LOC115698139	cytochrome c oxidase assembly protein COX11%2C mitochondrial	192.099	-1.64332	0.195259	-8.4161	3.89e-17	2.01e-16	down	down	0.320119
LOC115698140	actin-related protein 4	313.041	0.0987351	0.181068	0.545292	0.585552	0.634968	NS	NS	1.07083
LOC115698141	uncharacterized LOC115698141	51.6411	0.450672	0.333312	1.3521	0.176343	0.219201	NS	NS	1.36668
LOC115698142	uncharacterized LOC115698142	185.753	3.51167	0.219837	15.9739	1.94e-57	4.18e-56	up	up	11.4056
LOC115698143	zinc transporter ZTP29	384.807	0.0525584	0.144835	0.362885	0.716691	0.755088	NS	NS	1.0371
LOC115698145	alpha-soluble NSF attachment protein	149.583	-0.367385	0.251038	-1.46346	0.143341	0.181932	NS	NS	0.775186
LOC115698146	uncharacterized protein	619.484	0.336995	0.141631	2.37939	0.0173413	0.0263311	up	NS	1.26312
LOC115698148	regulatory-associated protein of TOR 1	801.39	-0.332058	0.13162	-2.52285	0.0116408	0.0181618	down	NS	0.794403
LOC115698149	nucleolar GTP-binding protein 2	635.381	-2.51816	0.199512	-12.6216	1.6e-36	1.9e-35	down	down	0.174565
LOC115698151	disease resistance protein RPM1	2.79279	2.30755	1.60033	1.44192	0.149325	0.188687	NS	NS	4.95042
LOC115698152	phospholipase A1-IIgamma	8.52244	5.71219	1.32055	4.32562	1.52e-05	3.38e-05	up	up	52.4251
LOC115698155	protein NAP1	650.994	0.916393	0.155178	5.90542	3.52e-09	1.08e-08	up	up	1.88739
LOC115698156	uncharacterized LOC115698156	219.719	5.29844	0.308544	17.1724	4.28e-66	1.12e-64	up	up	39.3541
LOC115698158	inactive TPR repeat-containing thioredoxin TTL3	145.844	-2.52339	0.285459	-8.83978	9.59e-19	5.43e-18	down	down	0.173934
LOC115698159	coatomer subunit zeta-1	927.078	0.654012	0.148365	4.40814	1.04e-05	2.35e-05	up	up	1.57354
LOC115698160	envelope ADP%2CATP carrier protein%2C chloroplastic	190.907	0.761952	0.163125	4.67098	3e-06	7.14e-06	up	up	1.69578
LOC115698161	abscisic acid receptor PYL4	89.8011	0.28952	0.299722	0.965962	0.334063	0.387548	NS	NS	1.22223
LOC115698162	BAG family molecular chaperone regulator 3	19.8431	6.94694	1.10732	6.27363	3.53e-10	1.17e-09	up	up	123.378
LOC115698164	LRR receptor-like serine/threonine-protein kinase FLS2	21.1372	4.86801	1.63415	2.97893	0.00289259	0.00492686	up	up	29.2022
LOC115698165	E3 ubiquitin-protein ligase AIRP2	80.4128	-1.82763	0.4345	-4.20627	2.6e-05	5.63e-05	down	down	0.281728
LOC115698166	stress response protein NST1	46.2057	1.60164	0.323187	4.95576	7.2e-07	1.82e-06	up	up	3.03488
LOC115698167	uncharacterized LOC115698167	120.173	-1.16963	0.266632	-4.3867	1.15e-05	2.59e-05	down	down	0.444535
LOC115698168	mediator of RNA polymerase II transcription subunit 16	709.73	0.273154	0.117513	2.32446	0.0201011	0.0302256	up	NS	1.20845
LOC115698169	berberine bridge enzyme-like 8	38.6115	-2.0957	0.524779	-3.99349	6.51e-05	0.000135442	down	down	0.233955
LOC115698170	non-specific lipid-transfer protein 1	8762.72	3.82834	0.120084	31.8805	4.97e-223	2.76e-220	up	up	14.2051
LOC115698171	large ribosomal subunit protein uL6m	462.349	0.718315	0.162677	4.41558	1.01e-05	2.28e-05	up	up	1.64526
LOC115698173	uncharacterized LOC115698173	455.649	0.212774	0.203204	1.0471	0.295056	0.34762	NS	NS	1.15891
LOC115698174	uncharacterized methyltransferase At1g78140%2C chloroplastic	306.433	-1.56396	0.1984	-7.88284	3.2e-15	1.47e-14	down	down	0.338221
LOC115698176	cation/H(+) antiporter 20	4.15848	2.55038	1.21869	2.09272	0.0363743	0.0523451	NS	NS	5.85789
LOC115698177	pentatricopeptide repeat-containing protein	51.2072	0.0796432	0.330057	0.241301	0.809322	0.836991	NS	NS	1.05676
LOC115698179	uncharacterized LOC115698179	160.915	-0.0810518	0.192205	-0.421694	0.673248	0.715892	NS	NS	0.945368
LOC115698180	protein BZR1 homolog 4-like	2.02728	2.68241	1.81775	1.47568	0.140031	0.178104	NS	NS	6.41926
LOC115698181	non-specific lipid-transfer protein 1-like	92.0594	5.46165	1.0649	5.12878	2.92e-07	7.61e-07	up	up	44.0678
LOC115698182	protein trichome birefringence-like 13	105.709	0.434448	0.225403	1.92743	0.053926	0.0750413	NS	NS	1.35139
LOC115698184	copper-transporting ATPase RAN1	1041.53	-1.88927	0.137623	-13.7279	6.91e-43	9.89e-42	down	down	0.269944
LOC115698185	aminotransferase TAT2	59.1705	1.33958	0.307028	4.36304	1.28e-05	2.87e-05	up	up	2.53077
LOC115698187	pentatricopeptide repeat-containing protein At2g03880%2C mitochondrial	38.2025	-0.173487	0.414425	-0.418621	0.675493	0.717767	NS	NS	0.886697
LOC115698188	2-alkenal reductase (NADP(+)-dependent)	48.9383	8.98163	1.06791	8.41048	4.08e-17	2.11e-16	up	up	505.522
LOC115698189	uncharacterized LOC115698189	183.661	1.2372	0.220627	5.60765	2.05e-08	5.92e-08	up	up	2.3574
LOC115698190	sphingolipid delta(4)-desaturase DES1-like	60.6771	5.1353	0.483548	10.6201	2.4e-26	1.92e-25	up	up	35.1463
LOC115698191	uncharacterized LOC115698191	6.25225	-0.600418	0.783718	-0.766114	0.443608	0.497833	NS	NS	0.659563
LOC115698192	uncharacterized WD repeat-containing protein C2A9.03	562.181	-0.54282	0.151895	-3.57366	0.000352024	0.000669322	down	down	0.686428
LOC115698194	uncharacterized protein ycf23	270.152	1.65657	0.176956	9.36148	7.86e-21	4.93e-20	up	up	3.15266
LOC115698195	disease resistance protein RGA3	46.0851	4.03226	0.497834	8.09961	5.51e-16	2.65e-15	up	up	16.3618
LOC115698196	transcription termination factor MTEF18%2C mitochondrial	71.0546	0.397271	0.275573	1.44162	0.149409	0.188782	NS	NS	1.31701
LOC115698197	uncharacterized LOC115698197	413.942	0.103141	0.134685	0.765793	0.4438	0.498019	NS	NS	1.07411
LOC115698198	uncharacterized LOC115698198	432.289	-0.966402	0.138623	-6.97142	3.14e-12	1.2e-11	down	down	0.511781
LOC115698199	berberine bridge enzyme-like 8	55.9247	0.928164	0.30051	3.08863	0.00201085	0.00349251	up	up	1.90285
LOC115698200	U-box domain-containing protein 1	31.7828	5.85709	0.822713	7.11923	1.09e-12	4.27e-12	up	up	57.9642
LOC115698201	tRNA dimethylallyltransferase 9	77.8466	1.07273	0.272202	3.94092	8.12e-05	0.0001672	up	up	2.10341
LOC115698202	protein WHAT'S THIS FACTOR 1 homolog%2C chloroplastic	118.799	0.787333	0.222052	3.54571	0.000391558	0.000740425	up	up	1.72588
LOC115698203	protein trichome birefringence-like 34	3.669	-0.168763	1.07961	-0.156318	0.875782	0.895408	NS	NS	0.889605
LOC115698204	electron transfer flavoprotein subunit alpha%2C mitochondrial	430.083	-0.932816	0.175968	-5.30104	1.15e-07	3.12e-07	down	down	0.523835
LOC115698205	protein SCAR3	811.412	-0.0489416	0.135762	-0.360496	0.718476	0.756558	NS	NS	0.966645
LOC115698206	protein DETOXIFICATION 44%2C chloroplastic	62.0788	0.420143	0.349424	1.20239	0.229213	0.277206	NS	NS	1.33806
LOC115698207	uncharacterized LOC115698207	375.697	-0.71628	0.139677	-5.12812	2.93e-07	7.63e-07	down	down	0.608665
LOC115698208	dehydration-responsive element-binding protein 2A	184.835	-1.21788	0.187473	-6.4963	8.23e-11	2.87e-10	down	down	0.429914
LOC115698209	OVARIAN TUMOR DOMAIN-containing deubiquitinating enzyme 3	208.914	-0.77971	0.177794	-4.38546	1.16e-05	2.6e-05	down	down	0.582484
LOC115698210	uncharacterized LOC115698210	2.62385	1.83692	1.55759	1.17933	0.238266	0.286989	NS	NS	3.57247
LOC115698211	uncharacterized LOC115698211	6.24299	6.00761	1.29353	4.64434	3.41e-06	8.08e-06	up	up	64.3387
LOC115698212	protein argonaute 1C-like	43.9897	2.5344	0.408885	6.19832	5.71e-10	1.86e-09	up	up	5.79337
LOC115698214	APO protein 3%2C mitochondrial	75.5657	0.324998	0.247973	1.31062	0.189987	0.234221	NS	NS	1.25266
LOC115698215	cis-prenyltransferase 4%2C chloroplastic	51.6424	1.0789	0.351515	3.0693	0.00214562	0.00371427	up	up	2.11243
LOC115698216	E3 ubiquitin-protein ligase	379.728	-1.84541	0.150366	-12.2728	1.27e-34	1.4e-33	down	down	0.278276
LOC115698217	cytochrome P450 CYP82D47	1.64771	4.0834	1.87365	2.17938	0.0293036	0.0427665	up	NS	16.9522
LOC115698218	protein CHUP1%2C chloroplastic	58.4765	5.61872	0.556385	10.0986	5.6e-24	4.07e-23	up	up	49.1363
LOC115698219	beta-D-xylosidase 7	251.992	7.61353	0.489833	15.5431	1.77e-54	3.53e-53	up	up	195.84
LOC115698220	BOI-related E3 ubiquitin-protein ligase 1	43.6686	2.15964	0.37392	5.77566	7.66e-09	2.29e-08	up	up	4.46802
LOC115698222	receptor-like protein 33	111.084	-0.722432	0.27621	-2.61552	0.00890911	0.0141376	down	NS	0.606075
LOC115698223	patellin-4	136.518	6.12236	0.449167	13.6305	2.64e-42	3.7e-41	up	up	69.6647
LOC115698224	RING-H2 finger protein ATL74	202.34	2.12853	0.270272	7.87553	3.39e-15	1.56e-14	up	up	4.37273
LOC115698226	CASP-like protein 1C2	5.13193	-3.03437	1.12368	-2.70039	0.00692588	0.0111632	down	NS	0.122057
LOC115698227	protein NARROW LEAF 1	444.348	0.068013	0.153465	0.443182	0.657634	0.701674	NS	NS	1.04827
LOC115698228	dof zinc finger protein DOF5.1	32.2892	8.38315	1.08962	7.69364	1.43e-14	6.3e-14	up	up	333.871
LOC115698229	uncharacterized LOC115698229	93.7233	0.72708	0.27092	2.68374	0.0072803	0.0116897	up	NS	1.65528
LOC115698231	receptor-like protein kinase HSL1	534.667	3.36893	0.264861	12.7196	4.6e-37	5.55e-36	up	up	10.3312
LOC115698232	uncharacterized LOC115698232	146.729	0.0892184	0.207817	0.429312	0.667696	0.710806	NS	NS	1.06379
LOC115698233	steroid 5-alpha-reductase DET2	185.165	1.11684	0.226035	4.94098	7.77e-07	1.95e-06	up	up	2.16871
LOC115698234	protein PAM71%2C chloroplastic	83.5439	2.22526	0.277781	8.01083	1.14e-15	5.39e-15	up	up	4.67595
LOC115698235	ribulose bisphosphate carboxylase/oxygenase activase 2%2C chloroplastic	16.5133	4.20057	0.848909	4.9482	7.49e-07	1.88e-06	up	up	18.3865
LOC115698236	uncharacterized LOC115698236	31.9305	3.57012	0.557376	6.40523	1.5e-10	5.13e-10	up	up	11.8772
LOC115698237	glutathione S-transferase	1168.3	2.89887	0.208936	13.8744	9.05e-44	1.33e-42	up	up	7.45841
LOC115698238	expansin-A4	297.487	0.061705	0.186341	0.331141	0.740538	0.775996	NS	NS	1.0437
LOC115698240	ubiquitin-conjugating enzyme E2 24	158.237	3.68777	0.268506	13.7344	6.32e-43	9.05e-42	up	up	12.8864
LOC115698241	cationic peroxidase 1	43.083	4.64391	0.577328	8.0438	8.71e-16	4.15e-15	up	up	25.001
LOC115698242	uncharacterized LOC115698242	112.782	1.3531	0.227418	5.94985	2.68e-09	8.31e-09	up	up	2.55461
LOC115698244	alkylated DNA repair protein ALKBH8 homolog	174.586	-0.332271	0.241077	-1.37827	0.168119	0.209959	NS	NS	0.794285
LOC115698245	uncharacterized LOC115698245	891.286	-0.29519	0.18403	-1.60403	0.108708	0.141847	NS	NS	0.814965
LOC115698246	uncharacterized ATP-dependent helicase C29A10.10c	583.776	-1.31122	0.124296	-10.5492	5.12e-26	4.04e-25	down	down	0.402979
LOC115698247	uncharacterized LOC115698247	78.1513	7.23595	0.765992	9.44651	3.5e-21	2.24e-20	up	up	150.743
LOC115698248	nuclear intron maturase 1%2C mitochondrial	47.3178	0.0347587	0.293382	0.118476	0.905691	0.921517	NS	NS	1.02439
LOC115698249	E3 ubiquitin-protein ligase AIRP2	89.0731	0.654658	0.302732	2.1625	0.0305796	0.0444948	up	NS	1.57424
LOC115698250	DNA-directed RNA polymerases II%2C IV and V subunit 11	801.127	0.882892	0.170678	5.17285	2.31e-07	6.07e-07	up	up	1.84407
LOC115698251	uncharacterized LOC115698251	20.632	-1.72222	0.647405	-2.66019	0.00780957	0.0124961	down	NS	0.303082
LOC115698252	protein LIGHT-DEPENDENT SHORT HYPOCOTYLS 4	19.2096	2.77274	0.552078	5.02237	5.1e-07	1.31e-06	up	up	6.83404
LOC115698253	ADP-ribosylation factor GTPase-activating protein AGD6	1097.24	-0.596511	0.106584	-5.59664	2.19e-08	6.3e-08	down	down	0.661351
LOC115698254	anion transporter 3%2C chloroplastic	288.385	-3.94589	0.248005	-15.9105	5.36e-57	1.14e-55	down	down	0.0648887
LOC115698255	inositol polyphosphate multikinase beta	119.521	-1.21603	0.230109	-5.2846	1.26e-07	3.41e-07	down	down	0.430464
LOC115698257	uncharacterized LOC115698257	356.72	0.183907	0.224178	0.820364	0.412009	0.466421	NS	NS	1.13596
LOC115698258	protein BREAST CANCER SUSCEPTIBILITY 2 homolog B	26.241	4.63674	0.659678	7.02879	2.08e-12	8.05e-12	up	up	24.8769
LOC115698259	disease resistance protein	18.4243	1.76882	0.513733	3.44308	0.000575128	0.00106695	up	up	3.40776
LOC115698261	purine permease 21	15.4016	0.746181	0.666623	1.11934	0.262994	0.313851	NS	NS	1.67735
LOC115698262	purine permease 21	211.294	-6.07398	0.773824	-7.8493	4.18e-15	1.91e-14	down	down	0.014844
LOC115698266	uncharacterized LOC115698266	93.9285	-0.307858	0.228413	-1.34781	0.17772	0.220698	NS	NS	0.807841
LOC115698267	uncharacterized LOC115698267	282.145	-0.562132	0.179147	-3.13782	0.00170208	0.00298295	down	down	0.6773
LOC115698268	hydrolase C777.06c	102.675	-0.205835	0.259342	-0.793682	0.427381	0.482021	NS	NS	0.867037
LOC115698269	wall-associated receptor kinase-like 16	29.3553	-0.240473	0.483661	-0.497194	0.619053	0.665932	NS	NS	0.846468
LOC115698270	protein LURP-one-related 10	418.083	5.61725	0.31413	17.8819	1.63e-71	4.83e-70	up	up	49.0865
LOC115698271	uncharacterized LOC115698271	313.014	-0.0750753	0.170162	-0.441198	0.659069	0.702896	NS	NS	0.949293
LOC115698272	importin subunit beta-1	893.72	-1.14052	0.180004	-6.33608	2.36e-10	7.95e-10	down	down	0.453595
LOC115698273	L-type lectin-domain containing receptor kinase VI.1	47.5355	1.022	0.307365	3.32505	0.000884028	0.00160544	up	up	2.03074
LOC115698275	uncharacterized LOC115698275	2.87136	-5.16307	2.67926	-1.92705	0.0539734	0.0751019	NS	NS	0.02791
LOC115698276	CSC1-like protein ERD4	501.877	3.64441	0.190807	19.1	2.52e-81	9.22e-80	up	up	12.5048
LOC115698277	protein kinase and PP2C-like domain-containing protein	206.747	-0.499853	0.166277	-3.00614	0.00264587	0.00452731	down	down	0.707179
LOC115698278	uncharacterized LOC115698278	1150.72	0.0022118	0.129294	0.0171067	0.986351	0.989311	NS	NS	1.00153
LOC115698280	gamma-interferon-responsive lysosomal thiol protein	26.3252	6.63541	1.04717	6.33649	2.35e-10	7.93e-10	up	up	99.4163
LOC115698281	kinetochore protein SPC24 homolog	57.8313	2.01778	0.333152	6.05662	1.39e-09	4.4e-09	up	up	4.04959
LOC115698282	alkylated DNA repair protein ALKBH6 homolog	105.619	0.816569	0.212811	3.83707	0.000124512	0.000250888	up	up	1.76121
LOC115698283	protein N-terminal and lysine N-methyltransferase efm7	114.98	0.545189	0.223201	2.4426	0.014582	0.0223975	up	NS	1.45921
LOC115698284	protein PHLOEM PROTEIN 2-LIKE A9	6.66806	6.09965	1.32992	4.58647	4.51e-06	1.05e-05	up	up	68.5769
LOC115698285	snakin-2	303.415	-3.57369	0.251602	-14.2038	8.68e-46	1.35e-44	down	down	0.0839872
LOC115698286	uncharacterized LOC115698286	591.239	0.318319	0.2857	1.11417	0.265206	0.316296	NS	NS	1.24688
LOC115698287	protein TRM32	45.4694	-1.41944	0.326692	-4.34491	1.39e-05	3.11e-05	down	down	0.373856
LOC115698290	organelle RRM domain-containing protein 6%2C chloroplastic	108.259	-0.14571	0.23837	-0.611276	0.541017	0.59274	NS	NS	0.903934
LOC115698291	transcription repressor OFP1	33.779	1.3122	0.451984	2.90321	0.00369362	0.00619758	up	up	2.48321
LOC115698292	RING-H2 finger protein ATL40	247.462	-3.65773	0.34545	-10.5883	3.38e-26	2.68e-25	down	down	0.0792343
LOC115698293	uncharacterized LOC115698293	173.5	0.216407	0.196694	1.10023	0.271234	0.322632	NS	NS	1.16184
LOC115698294	cation/H(+) antiporter 20	6.60149	1.00924	0.758534	1.33051	0.183349	0.226846	NS	NS	2.01285
LOC115698295	sodium/metabolite cotransporter BASS5%2C chloroplastic	92.2466	0.932816	0.235274	3.9648	7.35e-05	0.000152093	up	up	1.909
LOC115698297	ribonucleases P/MRP protein subunit POP1	120.088	-0.547765	0.206152	-2.65709	0.0078819	0.0126097	down	NS	0.684079
LOC115698299	uncharacterized LOC115698299	228.577	-0.00759545	0.198229	-0.0383166	0.969435	0.975219	NS	NS	0.994749
LOC115698300	L-type lectin-domain containing receptor kinase VII.1	36.7436	3.87051	0.465491	8.31491	9.18e-17	4.65e-16	up	up	14.6265
LOC115698301	uncharacterized acetyltransferase At3g50280-like	78.2771	0.718465	0.302923	2.37178	0.0177028	0.0268296	up	NS	1.64543
LOC115698302	uncharacterized LOC115698302	141.357	-1.16206	0.208121	-5.58359	2.36e-08	6.76e-08	down	down	0.446873
LOC115698303	snakin-2	512.22	-1.65374	0.297018	-5.56781	2.58e-08	7.38e-08	down	down	0.317815
LOC115698304	staphylococcal-like nuclease CAN2	80.4917	2.98351	0.294218	10.1404	3.65e-24	2.68e-23	up	up	7.90906
LOC115698305	protease Do-like 5%2C chloroplastic	109.558	0.533976	0.241373	2.21224	0.0269498	0.0395607	up	NS	1.44791
LOC115698306	wall-associated receptor kinase-like 16	6.3985	0.52269	0.797081	0.655755	0.511982	0.564598	NS	NS	1.43663
LOC115698307	uncharacterized LOC115698307	3.69361	-0.042296	1.16935	-0.0361706	0.971146	0.976636	NS	NS	0.971108
LOC115698309	photosystem I reaction center subunit psaK%2C chloroplastic	436.163	6.58424	0.291628	22.5775	7.21e-113	5.18e-111	up	up	95.9519
LOC115698310	reticulon-like protein B12	13.2387	7.09433	1.16239	6.10324	1.04e-09	3.33e-09	up	up	136.649
LOC115698311	organelle RRM domain-containing protein 2%2C mitochondrial	227.322	0.142417	0.190235	0.748637	0.454076	0.507993	NS	NS	1.10375
LOC115698312	hexosyltransferase MUCI70	44.8066	2.36836	0.388416	6.09747	1.08e-09	3.44e-09	up	up	5.16353
LOC115698313	uncharacterized LOC115698313	47.9392	2.16308	0.325137	6.65283	2.88e-11	1.03e-10	up	up	4.4787
LOC115698314	cytochrome P450 CYP82D47	120.794	-0.124012	0.262684	-0.472097	0.636858	0.682398	NS	NS	0.917632
LOC115698317	14 kDa zinc-binding protein	458.362	-0.306767	0.138351	-2.21731	0.0266018	0.039106	down	NS	0.808452
LOC115698318	LIMR family protein	797.762	-0.168274	0.135038	-1.24613	0.212718	0.259192	NS	NS	0.889907
LOC115698319	GDSL esterase/lipase CPRD49	85.1062	0.604391	0.309911	1.95021	0.0511514	0.0715757	NS	NS	1.52034
LOC115698321	uncharacterized LOC115698321	155.704	-0.500807	0.224136	-2.23439	0.0254575	0.0375777	down	NS	0.706711
LOC115698322	uncharacterized LOC115698322	327.882	6.14089	0.344546	17.8231	4.68e-71	1.37e-69	up	up	70.5655
LOC115698323	protein yae1	149.569	-0.873371	0.237934	-3.67065	0.000241939	0.00046926	down	down	0.54587
LOC115698324	tubulin beta-1 chain	3217.83	0.850591	0.140632	6.04836	1.46e-09	4.63e-09	up	up	1.80324
LOC115698325	dihydroceramide fatty acyl 2-hydroxylase FAH1	184.493	2.50965	0.288587	8.69632	3.43e-18	1.88e-17	up	up	5.6948
LOC115698339	uncharacterized LOC115698339	130.368	1.83684	0.253247	7.25314	4.07e-13	1.64e-12	up	up	3.57226
LOC115698355	uncharacterized LOC115698355	311.688	-0.0969606	0.148783	-0.651689	0.514602	0.567068	NS	NS	0.935001
LOC115698371	protein PSK SIMULATOR 2	185.43	-0.00768658	0.173372	-0.0443358	0.964637	0.971299	NS	NS	0.994686
LOC115698387	NADH dehydrogenase [ubiquinone] iron-sulfur protein 5-B	676.801	-0.480843	0.201838	-2.38232	0.0172037	0.0261324	down	NS	0.716559
LOC115698388	chaperone protein dnaJ 11%2C chloroplastic	228.763	2.47173	0.365649	6.75984	1.38e-11	5.05e-11	up	up	5.54708
LOC115698404	uncharacterized LOC115698404	196.935	-0.226957	0.167379	-1.35594	0.175117	0.217815	NS	NS	0.854436
LOC115698470	thaumatin-like protein 1	463.236	1.76673	0.183447	9.63072	5.93e-22	3.91e-21	up	up	3.40282
LOC115698486	uncharacterized LOC115698486	578.057	-1.66796	0.159646	-10.4478	1.5e-25	1.16e-24	down	down	0.314699
LOC115698489	uncharacterized LOC115698489	567.013	0.566692	0.137946	4.10807	3.99e-05	8.48e-05	up	up	1.48112
LOC115698491	proteasome subunit beta type-6	2548.91	0.0928333	0.130933	0.709017	0.478314	0.531887	NS	NS	1.06646
LOC115698492	disease resistance protein RGA1	18.9503	-2.47701	0.529734	-4.67595	2.93e-06	6.97e-06	down	down	0.179616
LOC115698493	uncharacterized LOC115698493	412.274	0.189014	0.145093	1.30271	0.192674	0.237127	NS	NS	1.13998
LOC115698494	GDSL esterase/lipase	34.3999	1.04191	0.362697	2.87268	0.00407	0.00679268	up	up	2.05896
LOC115698495	uncharacterized LOC115698495	68.7659	0.15565	0.288502	0.539511	0.589534	0.638786	NS	NS	1.11392
LOC115698496	uncharacterized LOC115698496	137.624	3.7782	0.268307	14.0816	4.93e-45	7.5e-44	up	up	13.7199
LOC115698498	2-oxoglutarate-dependent dioxygenase DAO	124.98	1.26742	0.222147	5.70531	1.16e-08	3.42e-08	up	up	2.4073
LOC115698499	mavicyanin	11.9274	6.2069	1.15864	5.35703	8.46e-08	2.32e-07	up	up	73.8691
LOC115698500	inositol hexakisphosphate and diphosphoinositol-pentakisphosphate kinase VIP1	119.174	1.6418	0.214098	7.66848	1.74e-14	7.63e-14	up	up	3.12055
LOC115698501	kinesin-like protein KIN-6	76.5316	1.78236	0.275295	6.47435	9.52e-11	3.3e-10	up	up	3.43988
LOC115698502	plasma membrane ATPase 1	267.204	-3.27391	0.226959	-14.4251	3.6e-47	5.77e-46	down	down	0.103384
LOC115698504	pentatricopeptide repeat-containing protein At5g39980%2C chloroplastic	150.699	0.497069	0.194547	2.55501	0.0106186	0.0166635	up	NS	1.41134
LOC115698505	FACT complex subunit SSRP1	2600.54	-0.725666	0.0979755	-7.40661	1.3e-13	5.41e-13	down	down	0.604718
LOC115698506	AAA-ATPase ASD%2C mitochondrial	83.9058	1.68351	0.246847	6.82003	9.1e-12	3.37e-11	up	up	3.21208
LOC115698508	AAA-ATPase ASD%2C mitochondrial	1141.36	-3.13521	0.160554	-19.5275	6.41e-85	2.62e-83	down	down	0.113817
LOC115698510	AAA-ATPase	5.81342	3.33201	1.08936	3.05869	0.00222305	0.0038418	up	up	10.0701
LOC115698511	pentatricopeptide repeat-containing protein	41.9755	-0.959015	0.322018	-2.97814	0.00290007	0.00493873	down	down	0.514408
LOC115698512	AAA-ATPase ASD%2C mitochondrial	27.8435	8.16657	1.08632	7.51761	5.58e-14	2.38e-13	up	up	287.33
LOC115698514	uncharacterized LOC115698514	215.61	-0.385617	0.181637	-2.123	0.0337535	0.0488163	down	NS	0.765452
LOC115698516	serine/threonine-protein kinase PBL34	777.84	-2.07789	0.141437	-14.6912	7.34e-49	1.23e-47	down	down	0.236861
LOC115698517	uncharacterized LOC115698517	99.2318	0.836252	0.224199	3.72995	0.000191516	0.000376775	up	up	1.78541
LOC115698518	protein CLP1 homolog	305.47	1.64368	0.163552	10.0499	9.2e-24	6.62e-23	up	up	3.12461
LOC115698519	DExH-box ATP-dependent RNA helicase DExH8	8.10391	4.24446	1.13697	3.73315	0.000189101	0.00037225	up	up	18.9544
LOC115698520	pectate lyase	1.23233	3.67381	2.05429	1.78836	0.0737183	0.0999649	NS	NS	12.7622
LOC115698521	MDIS1-interacting receptor like kinase 2	4.96142	-4.94634	1.54514	-3.20122	0.00136849	0.00242995	down	down	0.0324343
LOC115698522	beta-glucuronosyltransferase GlcAT14B	1371.69	-1.84695	0.116923	-15.7963	3.3e-56	6.87e-55	down	down	0.27798
LOC115698524	auxin efflux carrier component 8	1.88462	3.35718	2.05959	1.63002	0.103097	0.135244	NS	NS	10.2473
LOC115698526	protein KTI12 homolog	351.915	0.444205	0.163947	2.70944	0.00673966	0.0108802	up	NS	1.36056
LOC115698528	hypersensitive-induced reaction 1 protein-like	72.0643	0.536197	0.281854	1.9024	0.0571193	0.0790369	NS	NS	1.45015
LOC115698531	mitochondrial outer membrane protein porin of 34 kDa	2859.93	-0.626317	0.113352	-5.52544	3.29e-08	9.32e-08	down	down	0.647828
LOC115698534	uncharacterized LOC115698534	325.744	2.83076	0.223012	12.6933	6.44e-37	7.73e-36	up	up	7.11448
LOC115698536	thioredoxin H2	810.09	-0.704333	0.177782	-3.96178	7.44e-05	0.000153961	down	down	0.613726
LOC115698538	receptor protein kinase CLAVATA1	44.7625	1.5189	0.385091	3.94425	8.01e-05	0.000165075	up	up	2.86572
LOC115698539	uncharacterized protein	3.34561	1.87198	1.32841	1.40919	0.15878	0.199439	NS	NS	3.66034
LOC115698543	protein PHYTOCHROME KINASE SUBSTRATE 1	36.04	1.46556	0.350258	4.18424	2.86e-05	6.18e-05	up	up	2.76171
LOC115698544	long chain acyl-CoA synthetase 8	1899.87	-1.16895	0.148922	-7.84941	4.18e-15	1.91e-14	down	down	0.444745
LOC115698546	reticulon-like protein B17	50.6207	8.30275	1.06026	7.83087	4.84e-15	2.2e-14	up	up	315.775
LOC115698548	synaptotagmin-2	561.601	0.166575	0.13602	1.22464	0.220712	0.267877	NS	NS	1.12239
LOC115698549	truncated transcription factor CAULIFLOWER A	213.66	0.963476	0.174463	5.52252	3.34e-08	9.47e-08	up	up	1.95
LOC115698550	suppressor protein SRP40	19.3705	-3.5796	0.643457	-5.56308	2.65e-08	7.57e-08	down	down	0.0836435
LOC115698551	sister chromatid cohesion protein SCC2	424.502	0.59353	0.164112	3.61663	0.000298465	0.000572597	up	up	1.50893
LOC115698552	mitochondrial-processing peptidase subunit beta%2C mitochondrial	3757.97	-1.60649	0.131592	-12.2082	2.81e-34	3.08e-33	down	down	0.328395
LOC115698553	histone-lysine N-methyltransferase ASHH2	424.578	-0.503113	0.182545	-2.75611	0.00584934	0.00953631	down	down	0.705583
LOC115698554	biotin carboxyl carrier protein of acetyl-CoA carboxylase 2%2C chloroplastic	1183.32	-1.66536	0.158768	-10.4893	9.68e-26	7.55e-25	down	down	0.315266
LOC115698555	uncharacterized LOC115698555	94.5617	-0.137432	0.216167	-0.63577	0.524926	0.577133	NS	NS	0.909136
LOC115698556	pentatricopeptide repeat-containing protein At3g26630%2C chloroplastic	39.2263	0.966813	0.344044	2.81014	0.00495201	0.00816076	up	up	1.95452
LOC115698557	metal tolerance protein 4	119.809	5.13027	0.364683	14.0678	5.99e-45	9.1e-44	up	up	35.024
LOC115698558	receptor-like protein EIX2	6.42411	2.08057	0.840947	2.47408	0.013358	0.0206433	up	NS	4.22975
LOC115698559	polygalacturonase inhibitor	13.5204	7.11967	1.20976	5.8852	3.98e-09	1.21e-08	up	up	139.07
LOC115698560	uncharacterized LOC115698560	418.661	-2.00524	0.172541	-11.6218	3.19e-31	3.09e-30	down	down	0.249094
LOC115698561	F-box protein	447.552	-2.02618	0.153601	-13.1913	9.85e-40	1.28e-38	down	down	0.245504
LOC115698562	uncharacterized LOC115698562	392.007	0.774187	0.187443	4.13026	3.62e-05	7.74e-05	up	up	1.71023
LOC115698563	uncharacterized LOC115698563	85.7017	0.644805	0.244059	2.64201	0.00824163	0.0131473	up	NS	1.56353
LOC115698564	uncharacterized LOC115698564	852.565	-0.043768	0.154197	-0.283845	0.776529	0.808077	NS	NS	0.970118
LOC115698566	uncharacterized LOC115698566	285.869	-1.4808	0.223703	-6.61946	3.61e-11	1.28e-10	down	down	0.358291
LOC115698567	glutathione S-transferase TCHQD	133.811	-1.17215	0.232911	-5.03261	4.84e-07	1.24e-06	down	down	0.443759
LOC115698568	cysteine-rich repeat secretory protein 38	30.7487	-1.5257	0.454158	-3.35939	0.000781139	0.00142593	down	down	0.347312
LOC115698570	pentatricopeptide repeat-containing protein At1g71460%2C chloroplastic	34.1982	0.154005	0.441907	0.3485	0.727464	0.764279	NS	NS	1.11265
LOC115698571	uncharacterized LOC115698571	168.643	1.0458	0.193127	5.4151	6.13e-08	1.7e-07	up	up	2.06452
LOC115698572	small ubiquitin-related modifier 1	2527.96	0.0224237	0.176602	0.126973	0.898962	0.915487	NS	NS	1.01566
LOC115698573	rho GDP-dissociation inhibitor 1	21.6406	5.74112	0.937959	6.12086	9.31e-10	2.99e-09	up	up	53.4871
LOC115698574	cytochrome b561 and DOMON domain-containing protein At3g61750-like	5.44878	5.8155	1.34654	4.31884	1.57e-05	3.48e-05	up	up	56.317
LOC115698575	uncharacterized LOC115698575	461.2	-1.36485	0.179542	-7.60185	2.92e-14	1.26e-13	down	down	0.388275
LOC115698576	protein trichome birefringence-like 9	1.99706	3.53744	1.71462	2.0631	0.0391032	0.0558946	NS	NS	11.6112
LOC115698577	DNA polymerase delta small subunit	111.216	0.56445	0.22715	2.48492	0.012958	0.0200699	up	NS	1.47882
LOC115698578	pentatricopeptide repeat-containing protein	11.0826	-0.423822	0.588241	-0.720491	0.471223	0.524934	NS	NS	0.745447
LOC115698579	uncharacterized LOC115698579	2.33341	2.40156	1.54377	1.55564	0.119793	0.15479	NS	NS	5.28376
LOC115698580	formate dehydrogenase%2C mitochondrial	5854.93	-1.37847	0.13142	-10.489	9.7e-26	7.57e-25	down	down	0.384627
LOC115698581	photosystem I assembly factor PSA3%2C chloroplastic	145.058	0.754991	0.229341	3.292	0.00099476	0.00179544	up	up	1.68762
LOC115698582	zinc finger CCCH domain-containing protein 48-like	20.3223	-0.343023	0.478511	-0.716856	0.473463	0.527066	NS	NS	0.788387
LOC115698583	F-box protein	45.1561	4.68139	1.09403	4.27903	1.88e-05	4.13e-05	up	up	25.6589
LOC115698584	transcription factor GTE8	782.894	0.460645	0.19153	2.40508	0.0161691	0.0246477	up	NS	1.37616
LOC115698585	transcription factor MYB30	160.361	4.37431	0.27433	15.9454	3.06e-57	6.57e-56	up	up	20.7395
LOC115698586	peroxidase P7	3.03217	4.97029	1.59888	3.10861	0.00187968	0.00327643	up	up	31.3477
LOC115698587	uncharacterized LOC115698587	288.483	0.177157	0.167819	1.05564	0.291132	0.343582	NS	NS	1.13065
LOC115698588	protein CHLORORESPIRATORY REDUCTION 7%2C chloroplastic	28.9115	6.75218	1.05423	6.40482	1.51e-10	5.14e-10	up	up	107.797
LOC115698589	uncharacterized LOC115698589	73.9457	7.57751	0.867877	8.73109	2.52e-18	1.4e-17	up	up	191.011
LOC115698590	uncharacterized LOC115698590	84.9894	1.33882	0.352703	3.79589	0.000147118	0.000293599	up	up	2.52944
LOC115698591	pentatricopeptide repeat-containing protein	27.544	0.084949	0.491187	0.172946	0.862694	0.884452	NS	NS	1.06065
LOC115698592	PLASMODESMATA CALLOSE-BINDING PROTEIN 3	22.7758	2.77657	0.55639	4.99034	6.03e-07	1.53e-06	up	up	6.85224
LOC115698593	uncharacterized LOC115698593	55.2642	0.753117	0.320966	2.34641	0.0189552	0.0285913	up	NS	1.68543
LOC115698594	vacuolar cation/proton exchanger 3	41.6398	6.01186	0.733207	8.1994	2.42e-16	1.19e-15	up	up	64.5282
LOC115698595	high affinity nitrate transporter 2.7	11.3192	3.52445	0.800929	4.40045	1.08e-05	2.43e-05	up	up	11.5071
LOC115698596	triacylglycerol lipase 2	17.7476	3.78985	0.643609	5.88844	3.9e-09	1.19e-08	up	up	13.8312
LOC115698597	(+)-borneol dehydrogenase 2	38.4281	5.31795	0.649929	8.18236	2.78e-16	1.36e-15	up	up	39.89
LOC115698598	uncharacterized LOC115698598	174.58	0.417891	0.177054	2.36025	0.0182628	0.0276114	up	NS	1.33597
LOC115698599	LRR receptor-like serine/threonine-protein kinase RGI5	16.6215	6.69327	1.138	5.88162	4.06e-09	1.24e-08	up	up	103.485
LOC115698600	sister chromatid cohesion 1 protein 4	1247.19	-0.850703	0.144068	-5.90489	3.53e-09	1.08e-08	down	down	0.554514
LOC115698602	beta-glucosidase 42	378.229	0.577149	0.157629	3.66144	0.000250799	0.000485376	up	up	1.4919
LOC115698603	uncharacterized LOC115698603	204.572	0.685304	0.212772	3.22084	0.00127817	0.00227665	up	up	1.60804
LOC115698605	uncharacterized LOC115698605	253.576	-0.0453314	0.202679	-0.223661	0.823021	0.849347	NS	NS	0.969067
LOC115698606	uncharacterized LOC115698606	2.76931	0.719303	1.44586	0.497491	0.618843	0.665744	NS	NS	1.64639
LOC115698608	uncharacterized LOC115698608	52.2406	1.78763	0.329517	5.42502	5.79e-08	1.61e-07	up	up	3.45248
LOC115698609	protein FAR1-RELATED SEQUENCE 5	24.9564	2.18089	0.501368	4.34987	1.36e-05	3.04e-05	up	up	4.53432
LOC115698610	OPA3-like protein	46.9705	1.30163	0.321465	4.04905	5.14e-05	0.00010815	up	up	2.46507
LOC115698611	ubiquinone biosynthesis O-methyltransferase%2C mitochondrial	280.687	-0.978783	0.159603	-6.1326	8.65e-10	2.79e-09	down	down	0.507408
LOC115698612	phosphoenolpyruvate/phosphate translocator 2%2C chloroplastic	9.99159	-1.03727	0.704634	-1.47206	0.141004	0.179236	NS	NS	0.48725
LOC115698614	uncharacterized LOC115698614	1.1592	3.57302	2.5873	1.38098	0.167284	0.208997	NS	NS	11.9011
LOC115698615	zinc finger CCCH domain-containing protein 48-like	56.314	0.52643	0.303328	1.73552	0.0826494	0.110843	NS	NS	1.44036
LOC115698616	uncharacterized LOC115698616	8.55958	-2.55434	0.784725	-3.25508	0.0011336	0.00203262	down	down	0.170242
LOC115698618	protein kinase STUNTED	74.4889	2.55648	1.14924	2.22449	0.0261158	0.0384674	up	NS	5.88269
LOC115698622	uncharacterized LOC115698622	12.2578	6.98387	1.16356	6.00215	1.95e-09	6.09e-09	up	up	126.577
LOC115698623	36.4 kDa proline-rich protein	3575.59	9.0302	0.566762	15.933	3.74e-57	7.99e-56	up	up	522.83
LOC115698624	DEAD-box ATP-dependent RNA helicase 39	277.035	-0.416154	0.14864	-2.79975	0.00511425	0.00840954	down	down	0.74942
LOC115698625	ATPase family AAA domain-containing protein FIGL1	23.6641	2.20803	0.498872	4.42604	9.6e-06	2.17e-05	up	up	4.62043
LOC115698626	cyclin-D6-1	162.508	4.15193	0.693139	5.99004	2.1e-09	6.55e-09	up	up	17.7769
LOC115698627	peptidyl-prolyl cis-trans isomerase FKBP16-3%2C chloroplastic	69.014	2.79039	0.339939	8.2085	2.24e-16	1.1e-15	up	up	6.91815
LOC115698628	myb family transcription factor PHL5	1.75033	4.1796	1.8193	2.29737	0.0215975	0.0323155	up	NS	18.1212
LOC115698630	pentatricopeptide repeat-containing protein	40.4654	-0.168881	0.444539	-0.379903	0.704018	0.743748	NS	NS	0.889532
LOC115698631	F-box/kelch-repeat protein	152.393	0.433859	0.19194	2.26039	0.0237973	0.0353261	up	NS	1.35084
LOC115698632	uncharacterized LOC115698632	282.571	-1.73115	0.152861	-11.325	9.87e-30	9.04e-29	down	down	0.301211
LOC115698633	uncharacterized LOC115698633	14.2743	3.83345	0.742771	5.16102	2.46e-07	6.45e-07	up	up	14.2556
LOC115698635	protein LYK2	2.29307	4.56767	1.69276	2.69836	0.0069682	0.0112276	up	NS	23.714
LOC115698637	protein trichome birefringence-like 19	48.3305	3.21741	0.429895	7.48419	7.2e-14	3.05e-13	up	up	9.30119
LOC115698638	protein trichome birefringence-like 19	40.1204	3.32534	0.447445	7.43184	1.07e-13	4.49e-13	up	up	10.0237
LOC115698639	L10-interacting MYB domain-containing protein	39.4829	0.457481	0.440211	1.03923	0.298697	0.351546	NS	NS	1.37314
LOC115698640	glutaredoxin-C9	597.643	0.590081	0.158512	3.72263	0.000197161	0.000387213	up	up	1.50533
LOC115698641	PLASMODESMATA CALLOSE-BINDING PROTEIN 5	88.9727	3.1503	0.307194	10.2551	1.12e-24	8.42e-24	up	up	8.87843
LOC115698642	protein ALP1-like	5.75245	0.0777639	0.967596	0.0803682	0.935944	0.946806	NS	NS	1.05538
LOC115698643	uncharacterized LOC115698643	19.6218	0.754236	0.625919	1.205	0.228202	0.276069	NS	NS	1.68674
LOC115698645	zinc finger CCCH domain-containing protein 18	27.6823	6.10302	0.913888	6.67809	2.42e-11	8.72e-11	up	up	68.7375
LOC115698646	alpha carbonic anhydrase 1%2C chloroplastic	14.6079	4.17385	0.777913	5.36545	8.07e-08	2.22e-07	up	up	18.0491
LOC115698649	peptide deformylase 1B%2C chloroplastic/mitochondrial	129.53	0.285655	0.197901	1.44343	0.1489	0.188234	NS	NS	1.21896
LOC115698650	ADP-ribosylation factor 1	4271.41	0.0135795	0.13624	0.0996734	0.920604	0.934141	NS	NS	1.00946
LOC115698651	tubby-like protein 8	56.0109	1.5272	0.283213	5.39242	6.95e-08	1.92e-07	up	up	2.88226
LOC115698652	uncharacterized LOC115698652	681.562	-0.975712	0.122206	-7.98415	1.41e-15	6.65e-15	down	down	0.508489
LOC115698653	chaperone protein dnaJ 50	507.584	-0.741987	0.142909	-5.19201	2.08e-07	5.5e-07	down	down	0.597915
LOC115698654	cystinosin homolog	35.6248	1.06497	0.354595	3.00333	0.0026704	0.00456847	up	up	2.09212
LOC115698655	cystinosin homolog	222.221	-1.47301	0.190637	-7.72678	1.1e-14	4.9e-14	down	down	0.36023
LOC115698656	uncharacterized LOC115698656	28.0632	6.18574	0.951718	6.49955	8.06e-11	2.81e-10	up	up	72.7936
LOC115698657	nuclear transcription factor Y subunit A-10	1.35587	3.80848	2.08776	1.82419	0.068123	0.0929953	NS	NS	14.011
LOC115698658	digalactosyldiacylglycerol synthase 1%2C chloroplastic	1228.19	-0.161641	0.137779	-1.17319	0.240719	0.289424	NS	NS	0.894008
LOC115698659	protein ANTHESIS POMOTING FACTOR 1	134.751	-0.114733	0.204722	-0.560432	0.575185	0.625274	NS	NS	0.923553
LOC115698660	uncharacterized LOC115698660	1275.56	-3.41171	0.293586	-11.6208	3.23e-31	3.13e-30	down	down	0.0939667
LOC115698661	histone H4	563.761	4.83674	0.24269	19.9297	2.25e-88	9.8e-87	up	up	28.5761
LOC115698662	U-box domain-containing protein 42	22.1537	-5.67853	0.968151	-5.86534	4.48e-09	1.36e-08	down	down	0.019525
LOC115698663	polygalacturonase inhibitor	73.542	-0.839473	0.256236	-3.27617	0.00105226	0.00189446	down	down	0.558848
LOC115698664	receptor-like protein 7	3.63255	3.63957	1.37187	2.65299	0.00797829	0.0127576	up	NS	12.4629
LOC115698665	14-3-3-like protein A	6441.62	-0.430146	0.111349	-3.86305	0.000111979	0.00022686	down	down	0.742187
LOC115698666	uncharacterized membrane protein	10.5458	2.77943	0.734709	3.78303	0.000154928	0.000308519	up	up	6.86581
LOC115698667	glucan endo-1%2C3-beta-glucosidase 12	3502.89	2.95081	0.13141	22.455	1.14e-111	7.91e-110	up	up	7.73183
LOC115698668	embryogenesis-like protein	195.647	-0.825701	0.201188	-4.10413	4.06e-05	8.62e-05	down	down	0.564208
LOC115698669	protein COFACTOR ASSEMBLY OF COMPLEX C SUBUNIT B CCB3%2C chloroplastic	97.1184	0.563601	0.252392	2.23303	0.0255467	0.0377008	up	NS	1.47795
LOC115698670	A-agglutinin anchorage subunit	310.48	0.178322	0.1467	1.21555	0.224156	0.271615	NS	NS	1.13157
LOC115698671	pentatricopeptide repeat-containing protein At2g42920%2C chloroplastic	28.6328	1.0333	0.516773	1.99952	0.0455518	0.064363	NS	NS	2.0467
LOC115698672	AT-hook motif nuclear-localized protein 16	7.74079	3.4614	1.41878	2.4397	0.0146995	0.0225565	up	NS	11.0151
LOC115698673	uncharacterized LOC115698673	2.16122	0.413884	1.48938	0.27789	0.781097	0.812262	NS	NS	1.33227
LOC115698674	uncharacterized LOC115698674	5.96973	5.947	1.29814	4.58116	4.62e-06	1.08e-05	up	up	61.6916
LOC115698675	uncharacterized LOC115698675	2.78933	0.712739	1.51164	0.4715	0.637283	0.682816	NS	NS	1.63891
LOC115698676	calcium-binding protein KRP1	718.518	1.61683	0.193992	8.33451	7.78e-17	3.96e-16	up	up	3.067
LOC115698677	cellulose synthase-like protein H1	16.2497	0.173558	0.605915	0.286439	0.774542	0.806528	NS	NS	1.12784
LOC115698678	pentatricopeptide repeat-containing protein	31.4511	-0.246711	0.368434	-0.66962	0.5031	0.555878	NS	NS	0.842816
LOC115698680	polygalacturonase inhibitor-like	14.464	4.71441	0.894284	5.27171	1.35e-07	3.64e-07	up	up	26.253
LOC115698682	PI-PLC X domain-containing protein	8.05341	2.42545	0.988821	2.45287	0.0141722	0.0218077	up	NS	5.37196
LOC115698683	AP-2 complex subunit alpha-1	1003.41	-0.359812	0.136875	-2.62875	0.00856985	0.0136383	down	NS	0.779266
LOC115698684	fimbrin-5	224.448	-1.85957	0.23523	-7.90533	2.67e-15	1.24e-14	down	down	0.275559
LOC115698685	BTB/POZ domain-containing protein	189.883	0.296482	0.191132	1.55119	0.120855	0.156007	NS	NS	1.22815
LOC115698686	cullin-3A	765.41	-0.471352	0.117313	-4.01792	5.87e-05	0.000122773	down	down	0.721288
LOC115698688	metacaspase-9	5.31447	-0.470727	0.865261	-0.544029	0.586421	0.635768	NS	NS	0.721601
LOC115698689	uncharacterized LOC115698689	110.009	-0.298343	0.264824	-1.12657	0.259924	0.310512	NS	NS	0.813186
LOC115698690	uncharacterized LOC115698690	22.0679	-0.141564	0.455397	-0.310859	0.755908	0.789584	NS	NS	0.906536
LOC115698691	phosphatidylinositol 4-phosphate 5-kinase 4	7.12958	3.35442	0.994664	3.37242	0.000745111	0.00136402	up	up	10.2278
LOC115698692	protein FLX-like 3	741.835	-0.0337759	0.133499	-0.253006	0.800264	0.829039	NS	NS	0.97686
LOC115698693	uncharacterized LOC115698693	11.974	6.20927	1.16063	5.34994	8.8e-08	2.41e-07	up	up	73.9908
LOC115698694	small RNA-binding protein 11%2C chloroplastic	111.779	1.50995	0.275813	5.47455	4.39e-08	1.23e-07	up	up	2.848
LOC115698695	uncharacterized protein	272.534	-0.0772776	0.221728	-0.348525	0.727446	0.764279	NS	NS	0.947845
LOC115698696	transcription factor bHLH106	44.0082	8.82697	1.06586	8.28153	1.22e-16	6.12e-16	up	up	454.134
LOC115698697	serine/threonine protein phosphatase 2A 59 kDa regulatory subunit B' gamma isoform	463.343	0.236297	0.131452	1.79759	0.0722414	0.0980925	NS	NS	1.17797
LOC115698698	uncharacterized LOC115698698	199.365	1.08316	0.201837	5.36652	8.03e-08	2.21e-07	up	up	2.11868
LOC115698699	uncharacterized LOC115698699	120.887	2.61449	0.247103	10.5806	3.67e-26	2.9e-25	up	up	6.12408
LOC115698700	uncharacterized LOC115698700	175.325	2.1654	0.208544	10.3834	2.95e-25	2.27e-24	up	up	4.4859
LOC115698701	agamous-like MADS-box protein MADS1	790.337	9.9898	0.610833	16.3544	4.05e-60	9.29e-59	up	up	1016.79
LOC115698702	esterase D14L	151.114	-1.85547	0.203933	-9.09846	9.16e-20	5.47e-19	down	down	0.276342
LOC115698703	uncharacterized LOC115698703	1.41074	3.87064	2.98633	1.29612	0.194935	0.239576	NS	NS	14.6278
LOC115698704	leucine-rich repeat receptor-like serine/threonine-protein kinase	1.30339	3.75764	2.08508	1.80216	0.0715208	0.0971957	NS	NS	13.5258
LOC115698706	WD repeat-containing protein LWD2	179.404	-0.155236	0.269466	-0.57609	0.564555	0.615295	NS	NS	0.897985
LOC115698707	GDSL esterase/lipase	6.32826	5.265	1.29161	4.0763	4.58e-05	9.67e-05	up	up	38.4523
LOC115698708	transcription factor MYB106	93.7927	0.686545	0.228626	3.00291	0.00267409	0.00457397	up	up	1.60942
LOC115698710	uncharacterized LOC115698710	5.81848	1.59481	1.07778	1.47971	0.13895	0.176915	NS	NS	3.02054
LOC115698711	uncharacterized LOC115698711	7.75549	2.03236	1.02476	1.98326	0.0473384	0.066683	NS	NS	4.09074
LOC115698712	uncharacterized LOC115698712	127.097	2.16459	0.270085	8.01448	1.11e-15	5.23e-15	up	up	4.4834
LOC115698715	zinc finger protein MAGPIE	12.7328	0.992131	0.635645	1.56083	0.118565	0.153386	NS	NS	1.98912
LOC115698716	uncharacterized LOC115698716	59.4073	5.79248	0.615379	9.41286	4.83e-21	3.06e-20	up	up	55.4255
LOC115698717	uncharacterized LOC115698717	74.9229	7.59988	0.871326	8.7222	2.73e-18	1.51e-17	up	up	193.996
LOC115698718	uncharacterized LOC115698718	88.3071	2.74217	0.267497	10.2512	1.17e-24	8.76e-24	up	up	6.69075
LOC115698719	uncharacterized LOC115698719	195.688	-0.658937	0.16113	-4.08947	4.32e-05	9.16e-05	down	down	0.633345
LOC115698720	F-box protein	142.372	-1.47843	0.251617	-5.8757	4.21e-09	1.28e-08	down	down	0.35888
LOC115698721	NAD(P)H-quinone oxidoreductase subunit M%2C chloroplastic	17.6981	2.21983	0.535403	4.14609	3.38e-05	7.25e-05	up	up	4.65838
LOC115698722	transcription repressor OFP6	146.21	6.54451	0.460047	14.2257	6.34e-46	9.91e-45	up	up	93.3453
LOC115698723	stearoyl-[acyl-carrier-protein] 9-desaturase%2C chloroplastic	4751.44	-3.37352	0.11838	-28.4972	1.27e-178	3.32e-176	down	down	0.0964874
LOC115698725	glutathione S-transferase DHAR2	415.646	8.66164	0.535692	16.1691	8.34e-59	1.86e-57	up	up	404.961
LOC115698726	uncharacterized LOC115698726	246.748	1.24187	0.241817	5.13557	2.81e-07	7.35e-07	up	up	2.36504
LOC115698727	equilibrative nucleotide transporter 3	57.8171	0.551941	0.356853	1.54669	0.121939	0.15728	NS	NS	1.46606
LOC115698728	2-hydroxy-palmitic acid dioxygenase mpo1	4.19517	2.817	1.54406	1.82441	0.0680901	0.0929569	NS	NS	7.04694
LOC115698729	cytochrome P450 85A	49.6143	8.27471	1.059	7.81368	5.55e-15	2.52e-14	up	up	309.697
LOC115698731	UDP-sugar pyrophosphorylase	541.115	-1.64137	0.148674	-11.04	2.45e-28	2.12e-27	down	down	0.320553
LOC115698732	UDP-D-apiose/UDP-D-xylose synthase 2	2861.47	0.895481	0.136393	6.56545	5.19e-11	1.83e-10	up	up	1.86023
LOC115698733	uncharacterized LOC115698733	218.812	-1.01158	0.179658	-5.63057	1.8e-08	5.21e-08	down	down	0.496004
LOC115698734	succinate dehydrogenase [ubiquinone] iron-sulfur subunit 2%2C mitochondrial	3125.13	-1.96782	0.156528	-12.5717	3.02e-36	3.53e-35	down	down	0.255638
LOC115698735	protein WVD2-like 4	1134.69	-0.499985	0.134359	-3.72125	0.000198236	0.000389048	down	down	0.707114
LOC115698736	external alternative NAD(P)H-ubiquinone oxidoreductase B1%2C mitochondrial	138.728	0.975811	0.213371	4.57332	4.8e-06	1.12e-05	up	up	1.96675
LOC115698737	pentatricopeptide repeat-containing protein	105.186	-0.627089	0.253158	-2.47706	0.0132469	0.020483	down	NS	0.647482
LOC115698738	KH domain-containing protein HEN4	911.296	0.00358176	0.127074	0.0281865	0.977513	0.982072	NS	NS	1.00249
LOC115698739	uncharacterized LOC115698739	61.0072	0.025245	0.291619	0.0865686	0.931014	0.942683	NS	NS	1.01765
LOC115698740	carboxylesterase 15	2.95642	1.12367	1.16429	0.965112	0.334489	0.387973	NS	NS	2.17901
LOC115698741	calcium-binding protein CML16	10.9626	2.91842	0.94658	3.08312	0.00204844	0.00355347	up	up	7.56017
LOC115698742	calcium-binding protein CML44	62.4292	-4.20373	0.501086	-8.38924	4.89e-17	2.51e-16	down	down	0.054269
LOC115698743	secoisolariciresinol dehydrogenase	37.1878	6.54029	0.995726	6.56837	5.09e-11	1.79e-10	up	up	93.0729
LOC115698744	pentatricopeptide repeat-containing protein	14.692	0.0117209	0.615246	0.0190507	0.984801	0.988136	NS	NS	1.00816
LOC115698745	ankyrin repeat-containing protein	9.16006	4.55	1.09519	4.15453	3.26e-05	7e-05	up	up	23.4254
LOC115698746	calcium-binding protein CML46	142.652	-2.06304	0.258133	-7.99217	1.33e-15	6.24e-15	down	down	0.239311
LOC115698747	E3 ubiquitin-protein ligase RHG1A	27.8235	4.1311	0.60663	6.80992	9.77e-12	3.61e-11	up	up	17.5221
LOC115698748	PHD finger protein EHD3	338.154	-0.599831	0.138253	-4.33865	1.43e-05	3.19e-05	down	down	0.659831
LOC115698749	transcription elongation factor SPT6 homolog	4002.5	-1.09698	0.168269	-6.51922	7.07e-11	2.47e-10	down	down	0.467493
LOC115698750	E3 ubiquitin-protein ligase RHC1A	718.038	-0.156282	0.186103	-0.839763	0.401041	0.455547	NS	NS	0.897334
LOC115698751	protein MEI2-like 2	794.785	0.402782	0.131045	3.07362	0.00211481	0.00366323	up	up	1.32205
LOC115698752	ribonuclease 3	12.852	6.30977	1.2398	5.08935	3.59e-07	9.32e-07	up	up	79.3285
LOC115698754	short-chain dehydrogenase reductase 2a	2.12165	-1.07449	1.40248	-0.766139	0.443594	0.497833	NS	NS	0.474837
LOC115698755	NAC domain-containing protein 83	41.9713	0.867813	0.316376	2.74298	0.0060884	0.00990554	up	up	1.82489
LOC115698756	serine/threonine-protein phosphatase 2A 65 kDa regulatory subunit A beta isoform	2198.42	-0.43153	0.101005	-4.27236	1.93e-05	4.25e-05	down	down	0.741475
LOC115698757	peroxidase 11	13.7571	-3.68745	0.821654	-4.48784	7.19e-06	1.65e-05	down	down	0.0776186
LOC115698758	ribonuclease 3-like protein 3	276.514	-5.33266	0.301925	-17.6622	8.19e-70	2.34e-68	down	down	0.0248147
LOC115698759	uncharacterized LOC115698759	70.7675	0.631947	0.294178	2.14818	0.0316993	0.0460205	up	NS	1.54965
LOC115698760	amino acid transporter AVT1I	27.1591	1.70973	0.654783	2.61115	0.0090239	0.0143046	up	NS	3.27101
LOC115698761	acetyl-coenzyme A synthetase%2C chloroplastic/glyoxysomal	423.824	-0.40406	0.14463	-2.79376	0.00520994	0.00855548	down	down	0.755728
LOC115698762	eukaryotic peptide chain release factor subunit 1-3	1272.26	0.479674	0.131007	3.66145	0.00025079	0.000485376	up	up	1.39443
LOC115698763	eukaryotic peptide chain release factor subunit 1-3	660.379	-0.69248	0.129815	-5.33435	9.59e-08	2.62e-07	down	down	0.618789
LOC115698765	receptor like protein 29	104.843	7.25024	1.24226	5.83633	5.34e-09	1.61e-08	up	up	152.244
LOC115698766	fatty acid hydroperoxide lyase%2C chloroplastic	5377.11	-3.42807	0.10658	-32.1641	5.61e-227	3.29e-224	down	down	0.0929071
LOC115698767	uncharacterized LOC115698767	224.335	-0.115041	0.185086	-0.621556	0.534234	0.585938	NS	NS	0.923356
LOC115698769	uncharacterized LOC115698769	342.761	-0.234236	0.297424	-0.78755	0.43096	0.485521	NS	NS	0.850135
LOC115698770	uncharacterized LOC115698770	12.4322	-0.186794	0.850154	-0.219718	0.826091	0.852152	NS	NS	0.878556
LOC115698771	DNA-3-methyladenine glycosylase	72.123	1.03914	0.261132	3.97938	6.91e-05	0.000143323	up	up	2.05501
LOC115698772	uncharacterized LOC115698772	4.08371	1.82234	1.34276	1.35716	0.17473	0.217417	NS	NS	3.53655
LOC115698773	transcription repressor OFP15	120.145	5.03237	0.893134	5.6345	1.76e-08	5.1e-08	up	up	32.7261
LOC115698774	receptor-like protein kinase	125.308	0.756644	0.223154	3.39068	0.000697206	0.00128007	up	up	1.68956
LOC115698778	transcription factor bHLH162	8.23122	3.54859	1.11503	3.18252	0.00146002	0.00258324	up	up	11.7012
LOC115698779	protein STRICTOSIDINE SYNTHASE-LIKE 10	1.62691	3.09809	1.74959	1.77075	0.076603	0.103428	NS	NS	8.56282
LOC115698780	tyrosine aminotransferase-like	69.3066	6.75201	0.706569	9.55606	1.22e-21	7.95e-21	up	up	107.785
LOC115698781	isopentenyl phosphate kinase	235.087	0.462958	0.186182	2.48659	0.0128973	0.0199839	up	NS	1.37837
LOC115698782	eukaryotic translation initiation factor 5A-2	6434.74	0.190646	0.126653	1.50526	0.132258	0.169307	NS	NS	1.14127
LOC115698783	fatty acid desaturase 4%2C chloroplastic	3.59214	1.74006	1.19521	1.45585	0.145433	0.184298	NS	NS	3.34048
LOC115698784	transcription factor TGA2.2	11.9348	3.44603	0.857879	4.01692	5.9e-05	0.000123283	up	up	10.8983
LOC115698787	NAC domain-containing protein 94	19.399	-2.16853	0.646042	-3.35664	0.00078895	0.00143938	down	down	0.222437
LOC115698788	arogenate dehydratase/prephenate dehydratase 1%2C chloroplastic	3.8773	0.926808	1.19143	0.777894	0.436632	0.491027	NS	NS	1.90107
LOC115698789	ureide permease 1	78.0431	2.61444	0.336108	7.77856	7.34e-15	3.3e-14	up	up	6.12385
LOC115698790	uncharacterized LOC115698790	231.132	4.46764	0.22539	19.8218	1.93e-87	8.28e-86	up	up	22.1256
LOC115698791	uncharacterized LOC115698791	296.182	1.30521	0.154412	8.45275	2.85e-17	1.48e-16	up	up	2.47119
LOC115698792	uncharacterized LOC115698792	34.6447	0.529529	0.427043	1.23999	0.21498	0.26169	NS	NS	1.44346
LOC115698793	uncharacterized LOC115698793	31.0794	0.760061	0.392379	1.93706	0.0527383	0.0735521	NS	NS	1.69356
LOC115698794	methyltransferase FGSG_00040	4.05949	3.75529	1.46427	2.56462	0.010329	0.016238	up	NS	13.5038
LOC115698795	golgin candidate 6	678.255	-0.011018	0.138234	-0.079705	0.936472	0.947219	NS	NS	0.992392
LOC115698798	2-oxoglutarate-dependent dioxygenase DAO	60.3677	0.799196	0.385571	2.07276	0.0381949	0.0547052	NS	NS	1.74013
LOC115698799	uncharacterized LOC115698799	23.7236	0.466727	0.411228	1.13496	0.256392	0.306633	NS	NS	1.38197
LOC115698800	mitochondrial zinc maintenance protein 1%2C mitochondrial	443.798	-0.746453	0.177122	-4.21434	2.51e-05	5.44e-05	down	down	0.596067
LOC115698801	homeobox protein knotted-1-like 3	149.935	5.10264	0.332551	15.3439	3.89e-53	7.44e-52	up	up	34.3596
LOC115698803	phosphate transporter PHO1-like	7.92772	4.33451	1.12564	3.85071	0.000117776	0.000238082	up	up	20.1752
LOC115698805	uncharacterized LOC115698805	12.9543	1.2097	0.698262	1.73245	0.0831941	0.11152	NS	NS	2.3129
LOC115698806	uncharacterized LOC115698806	609.35	-1.34803	0.172768	-7.80251	6.07e-15	2.75e-14	down	down	0.392829
LOC115698807	reticulon-like protein B8	472.532	0.531823	0.199907	2.66035	0.007806	0.0124914	up	NS	1.44575
LOC115698810	transcription factor MYB14	46.3575	6.90172	0.917509	7.52224	5.38e-14	2.3e-13	up	up	119.57
LOC115698811	glycerol-3-phosphate dehydrogenase [NAD(+)]	528.413	-2.28454	0.173152	-13.1939	9.52e-40	1.24e-38	down	down	0.205251
LOC115698812	uncharacterized LOC115698812	379.332	0.976805	0.181792	5.3732	7.74e-08	2.13e-07	up	up	1.9681
LOC115698814	transcription factor KAN2	281.79	-4.52538	0.351824	-12.8626	7.31e-38	9.06e-37	down	down	0.0434235
LOC115698815	uncharacterized LOC115698815	9.87807	3.22661	0.822319	3.92379	8.72e-05	0.000178926	up	up	9.36065
LOC115698816	uncharacterized LOC115698816	7.54198	6.28447	1.24576	5.04468	4.54e-07	1.17e-06	up	up	77.9499
LOC115698817	uncharacterized protein	15.816	-0.117615	0.527962	-0.222772	0.823713	0.849926	NS	NS	0.92171
LOC115698818	hydroxyproline O-arabinosyltransferase 1	3448.97	-3.24723	0.118505	-27.4015	2.63e-165	5.37e-163	down	down	0.105314
LOC115698819	mitotic checkpoint serine/threonine-protein kinase BUB1	35.5668	5.50409	0.719995	7.64462	2.1e-14	9.15e-14	up	up	45.3832
LOC115698820	ubiquitin carboxyl-terminal hydrolase 5	1018.84	-0.493686	0.124998	-3.94956	7.83e-05	0.000161643	down	down	0.710208
LOC115698821	peroxidase P7	4.30048	5.47381	1.39098	3.93522	8.31e-05	0.000170985	up	up	44.4406
LOC115698822	uncharacterized LOC115698822	48.582	0.510246	0.292045	1.74715	0.0806109	0.108402	NS	NS	1.42429
LOC115698823	formin-like protein 18	240.666	-0.0472589	0.207386	-0.227879	0.81974	0.846231	NS	NS	0.967773
LOC115698824	uncharacterized LOC115698824	833.011	-1.0129	0.127385	-7.95145	1.84e-15	8.6e-15	down	down	0.495549
LOC115698825	rhodanese-like domain-containing protein 9%2C chloroplastic	72.4967	4.94843	0.502923	9.83934	7.62e-23	5.25e-22	up	up	30.8763
LOC115698826	uncharacterized LOC115698826	268.068	0.347189	0.18921	1.83494	0.0665151	0.0909989	NS	NS	1.27208
LOC115698828	18.1 kDa class I heat shock protein-like	7.58623	5.53293	1.2956	4.27056	1.95e-05	4.28e-05	up	up	46.2997
LOC115698829	ribonuclease P/MRP protein subunit POP5	98.8723	1.78486	0.226398	7.8837	3.18e-15	1.46e-14	up	up	3.44584
LOC115698831	GDSL esterase/lipase At5g22810-like	1.63036	-1.68454	1.91372	-0.880242	0.378728	0.433273	NS	NS	0.311102
LOC115698832	vacuolar protein-sorting-associated protein 11 homolog	446.484	-0.582915	0.127642	-4.56678	4.95e-06	1.15e-05	down	down	0.667614
LOC115698834	cystinosin homolog	29.9835	6.83316	1.04708	6.52591	6.76e-11	2.36e-10	up	up	114.021
LOC115698836	uncharacterized LOC115698836	2.79072	4.84638	1.6113	3.00775	0.0026319	0.00450506	up	up	28.7677
LOC115698839	uncharacterized LOC115698839	28.4807	5.31896	1.62783	3.26751	0.00108497	0.00194936	up	up	39.9177
LOC115698840	origin of replication complex subunit 6	28.5612	2.06681	0.434886	4.75253	2.01e-06	4.86e-06	up	up	4.18959
LOC115698841	vascular-related unknown protein 1	7.11602	0.418694	0.791006	0.529318	0.596585	0.645344	NS	NS	1.33672
LOC115698842	G-type lectin S-receptor-like serine/threonine-protein kinase	163.505	4.20711	0.269171	15.6299	4.56e-55	9.23e-54	up	up	18.47
LOC115698843	protein TIC 20-IV%2C chloroplastic	81.9709	-5.44916	0.498031	-10.9414	7.31e-28	6.19e-27	down	down	0.0228896
LOC115698844	WRKY transcription factor 75	2.06801	1.17864	1.81083	0.650883	0.515122	0.567576	NS	NS	2.26364
LOC115698845	isocitrate lyase	7.73244	-2.56636	0.813914	-3.15311	0.00161539	0.00283924	down	down	0.168829
LOC115698847	uncharacterized LOC115698847	111.239	8.73566	1.00101	8.72686	2.62e-18	1.45e-17	up	up	426.281
LOC115698848	uncharacterized LOC115698848	43.5172	8.81158	1.07073	8.22952	1.88e-16	9.33e-16	up	up	449.314
LOC115698849	L-type lectin-domain containing receptor kinase S.5	4.61647	3.50754	1.23786	2.83355	0.00460344	0.00762651	up	up	11.373
LOC115698851	pentatricopeptide repeat-containing protein At5g15340%2C mitochondrial	21.5404	0.00511226	0.408001	0.01253	0.990003	0.992089	NS	NS	1.00355
LOC115698852	heterogeneous nuclear ribonucleoprotein Q	216.705	0.847509	0.236015	3.59091	0.000329526	0.000629136	up	up	1.79939
LOC115698853	F-box/kelch-repeat protein	458.369	0.756451	0.177637	4.25841	2.06e-05	4.51e-05	up	up	1.68933
LOC115698855	cyclin-dependent protein kinase inhibitor SMR6	45.8716	4.54449	0.517801	8.77652	1.69e-18	9.42e-18	up	up	23.336
[truncated: 17,392 more rows]

## Sheet: S4
Supplementary Table S4. Summary of concordance data between DAP and DEG
Name	log2FC_protein (head as reference)	log2FC_RNA (head as reference)	Direction (Protein/RNA)
LOC115694725	-4.46318	0.496345	Down/Up
LOC115694745	-5.55724	1.34634	Down/Up
LOC115694748	-5.26723	-2.70982	Down/Down
LOC115694767	-3.04264	3.45379	Down/Up
LOC115695624	-6.44576	0.627342	Down/Up
LOC115695745	-4.04337	-0.138934	Down/Down
LOC115695893	-3.59127	0.252597	Down/Up
LOC115695896	-3.87446	3.15469	Down/Up
LOC115695925	-2.59212	0.265625	Down/Up
LOC115696883	1.08185	-1.19223	Up/Down
LOC115696986	-6.94717	-0.508802	Down/Down
LOC115697053	-2.1883	-1.37947	Down/Down
LOC115697195	1.61982	-0.624929	Up/Down
LOC115697224	-6.55555	1.56804	Down/Up
LOC115697266	4.44487	2.42507	Up/Up
LOC115697281	-6.83035	-1.39658	Down/Down
LOC115697327	-3.29765	-1.29831	Down/Down
LOC115697387	-2.95615	-0.254133	Down/Down
LOC115697432	-6.14364	2.34036	Down/Up
LOC115697502	1.59054	0.167749	Up/Up
LOC115697505	-3.38889	-3.53668	Down/Down
LOC115697567	-2.73294	3.3729	Down/Up
LOC115697864	-2.33793	1.09528	Down/Up
LOC115697880	-3.94926	-5.27052	Down/Down
LOC115697888	-3.63389	-1.35489	Down/Down
LOC115697954	-1.60601	0.983739	Down/Up
LOC115697972	-4.42552	-0.0840738	Down/Down
LOC115698034	-8.21782	-1.38988	Down/Down
LOC115698091	-5.33223	0.564015	Down/Up
LOC115698238	-6.00358	0.502217	Down/Up
LOC115698317	-5.91469	0.345555	Down/Up
LOC115698531	-5.46276	0.119191	Down/Up
LOC115698552	-4.55103	-1.28862	Down/Down
LOC115698795	2.99754	0.725198	Up/Up
LOC115698900	-2.81008	-2.67322	Down/Down
LOC115698956	-2.96124	0.597299	Down/Up
LOC115699115	1.43814	-2.84174	Up/Down
LOC115699135	-3.06028	-2.70883	Down/Down
LOC115699172	-4.05326	-2.18612	Down/Down
LOC115699335	1.45199	-0.957256	Up/Down
LOC115699361	-3.64669	-0.142529	Down/Down
LOC115699472	-4.71075	4.37806	Down/Up
LOC115699488	-1.07436	0.483926	Down/Up
LOC115699508	-6.36917	-0.321539	Down/Down
LOC115699695	-3.54884	0.970975	Down/Up
LOC115699725	-2.37127	0.119411	Down/Up
LOC115699763	-2.74274	-0.629177	Down/Down
LOC115699837	-5.47716	-2.7951	Down/Down
LOC115699870	-5.75455	-0.512352	Down/Down
LOC115700519	1.63226	3.76894	Up/Up
LOC115700608	-6.75107	1.36364	Down/Up
LOC115700720	-4.69417	-1.52878	Down/Down
LOC115700790	-7.43665	-0.337895	Down/Down
LOC115700799	-2.70942	1.71426	Down/Up
LOC115700909	-3.5576	0.764674	Down/Up
LOC115700959	-3.93021	-0.581613	Down/Down
LOC115701040	-7.85916	-0.145765	Down/Down
LOC115701081	-6.42506	-0.143367	Down/Down
LOC115701124	-6.68247	1.41856	Down/Up
LOC115701165	-7.34613	-1.07124	Down/Down
LOC115701203	-4.53394	-4.36987	Down/Down
LOC115701425	-4.38564	0.268186	Down/Up
LOC115701441	-7.26627	-0.840335	Down/Down
LOC115702154	-2.25037	-2.41253	Down/Down
LOC115702272	-6.02155	-0.727501	Down/Down
LOC115702309	-4.86227	-5.17734	Down/Down
LOC115702658	-3.42933	-0.741967	Down/Down
LOC115702663	-3.7809	-0.114722	Down/Down
LOC115702759	-4.89146	0.882454	Down/Up
LOC115702808	-3.31691	0.0695543	Down/Up
LOC115702948	1.75176	1.16951	Up/Up
LOC115702968	-2.1908	-0.530335	Down/Down
LOC115702981	-4.6247	-1.38288	Down/Down
LOC115703028	-6.60165	0.782088	Down/Up
LOC115703148	-3.14261	-2.23953	Down/Down
LOC115703163	-2.83584	-4.50673	Down/Down
LOC115704985	-4.51738	-0.914699	Down/Down
LOC115705054	-3.63476	1.18783	Down/Up
LOC115705126	-2.73606	0.791936	Down/Up
LOC115705147	-3.66193	-1.07628	Down/Down
LOC115705196	-6.17751	-0.741711	Down/Down
LOC115705205	-1.48399	-0.24037	Down/Down
LOC115705229	-5.97607	0.111281	Down/Up
LOC115705347	-6.26048	-1.16951	Down/Down
LOC115705543	1.24857	-0.631607	Up/Down
LOC115705569	-6.14087	-0.937019	Down/Down
LOC115705578	-4.06095	1.0435	Down/Up
LOC115705786	-3.28321	-5.28964	Down/Down
LOC115705870	-3.97365	0.0660141	Down/Up
LOC115705945	1.6895	-1.17005	Up/Down
LOC115706046	-2.90827	-1.14925	Down/Down
LOC115706148	-6.20569	-0.499728	Down/Down
LOC115706193	-1.94306	0.856655	Down/Up
LOC115706238	-6.79403	-3.0635	Down/Down
LOC115706279	-3.95889	-1.72814	Down/Down
LOC115706370	-3.19513	4.22937	Down/Up
LOC115706769	-1.97949	-2.66204	Down/Down
LOC115706866	-3.60843	-0.51345	Down/Down
LOC115707151	-4.54071	0.325108	Down/Up
LOC115707240	-3.37367	-1.74872	Down/Down
LOC115707282	3.79287	4.3858	Up/Up
LOC115707310	-6.78447	-0.0284084	Down/Down
LOC115707339	-7.78426	-4.09356	Down/Down
LOC115707370	-3.3283	-0.900204	Down/Down
LOC115707421	-4.95522	-0.725416	Down/Down
LOC115707519	-4.75008	-1.14462	Down/Down
LOC115707526	1.38507	-3.84744	Up/Down
LOC115707744	-3.83719	1.85363	Down/Up
LOC115707840	-3.62022	-1.02554	Down/Down
LOC115707895	-4.70448	0.235756	Down/Up
LOC115707949	-6.6425	-0.744325	Down/Down
LOC115708035	-1.951	-2.15282	Down/Down
LOC115708676	-5.54861	-1.31231	Down/Down
LOC115708841	-3.07877	0.338403	Down/Up
LOC115709009	-5.85456	-2.60858	Down/Down
LOC115709010	-6.83004	-0.947064	Down/Down
LOC115709092	-3.01166	-0.470506	Down/Down
LOC115709121	-5.42043	-0.264845	Down/Down
LOC115709275	-6.80231	-0.372579	Down/Down
LOC115709279	-4.70102	-1.4728	Down/Down
LOC115709328	-4.14418	-0.664964	Down/Down
LOC115709343	-5.18792	-0.459709	Down/Down
LOC115709404	-4.8249	-2.90471	Down/Down
LOC115709409	-5.7127	4.54494	Down/Up
LOC115709688	2.43511	-0.672928	Up/Down
LOC115709744	-2.29229	-1.29389	Down/Down
LOC115709786	-6.14207	-3.11731	Down/Down
LOC115709987	-3.75561	-1.31	Down/Down
LOC115710028	-4.1218	-4.76577	Down/Down
LOC115710121	-4.9286	0.0441213	Down/Up
LOC115710217	-5.58827	-0.613297	Down/Down
LOC115710275	-6.16716	-0.502547	Down/Down
LOC115710325	-3.60855	0.452082	Down/Up
LOC115710712	-4.35531	-0.400591	Down/Down
LOC115711192	-3.57763	-1.20539	Down/Down
LOC115711370	-3.25961	-0.00922703	Down/Down
LOC115711521	-2.71797	-0.840062	Down/Down
LOC115712220	0.629253	-0.847301	Up/Down
LOC115712264	-3.09287	1.23154	Down/Up
LOC115712502	-7.60988	-2.88445	Down/Down
LOC115712540	-3.76717	-5.02392	Down/Down
LOC115712571	-4.04163	-1.34402	Down/Down
LOC115712611	-3.02017	-0.866569	Down/Down
LOC115712626	2.16233	-0.700029	Up/Down
LOC115712656	-2.95334	-0.980717	Down/Down
LOC115712720	-2.60248	-1.49262	Down/Down
LOC115712723	-2.57005	0.415033	Down/Up
LOC115712747	1.54057	-2.10128	Up/Down
LOC115712766	-5.00482	-1.83897	Down/Down
LOC115712790	-4.62135	1.64901	Down/Up
LOC115712810	-3.74282	-1.3345	Down/Down
LOC115712860	-5.25455	4.93021	Down/Up
LOC115712937	-6.5615	-2.27605	Down/Down
LOC115713017	-4.65467	-1.17575	Down/Down
LOC115713021	3.21872	-1.42543	Up/Down
LOC115713026	-2.65986	1.05587	Down/Up
LOC115714000	-4.37113	-0.430355	Down/Down
LOC115714037	3.27983	0.92277	Up/Up
LOC115714062	-4.79132	-4.03313	Down/Down
LOC115714148	2.13243	0.897436	Up/Up
LOC115714226	-4.4327	0.453733	Down/Up
LOC115714256	-3.58701	1.30547	Down/Up
LOC115714347	-6.88559	-0.00360466	Down/Down
LOC115714371	-6.65413	-1.22064	Down/Down
LOC115714449	-4.07287	-0.531704	Down/Down
LOC115714546	1.9714	-0.757176	Up/Down
LOC115714568	-2.21105	3.19248	Down/Up
LOC115714669	-3.46848	3.35847	Down/Up
LOC115714793	-8.02828	1.39782	Down/Up
LOC115715005	-6.62612	-2.08348	Down/Down
LOC115715120	-1.9818	0.272638	Down/Up
LOC115715291	2.83972	-0.272717	Up/Down
LOC115715831	-5.46975	-0.661807	Down/Down
LOC115715983	-7.1078	-0.097152	Down/Down
LOC115716071	2.79897	0.859184	Up/Up
LOC115716113	-6.0948	0.311528	Down/Up
LOC115716152	-5.27586	-2.53643	Down/Down
LOC115716183	-2.0337	-1.69026	Down/Down
LOC115716320	-3.70935	-3.96243	Down/Down
LOC115716437	-2.38923	-0.211421	Down/Down
LOC115716460	-5.47696	-3.30994	Down/Down
LOC115716687	3.80863	-2.8248	Up/Down
LOC115716738	-3.09559	0.616546	Down/Up
LOC115716823	-4.95714	3.07239	Down/Up
LOC115716930	-5.15493	-4.46729	Down/Down
LOC115716931	-8.19621	-0.934945	Down/Down
LOC115717011	-3.12419	-0.554863	Down/Down
LOC115717043	-4.58388	0.930885	Down/Up
LOC115717172	-2.57733	1.28554	Down/Up
LOC115717214	1.98546	1.06081	Up/Up
LOC115717255	1.47788	-0.0227224	Up/Down
LOC115717307	-3.04476	-4.29545	Down/Down
LOC115717451	-9.01775	-3.587	Down/Down
LOC115718493	-8.10503	0.255391	Down/Up
LOC115718701	3.29763	3.00024	Up/Up
LOC115718719	-3.93329	0.546612	Down/Up
LOC115719029	-2.63619	0.898083	Down/Up
LOC115719051	-3.64975	0.336373	Down/Up
LOC115719065	-3.83886	-0.253724	Down/Down
LOC115719105	-6.2546	1.80778	Down/Up
LOC115719135	-4.65957	-0.253379	Down/Down
LOC115719270	-3.17214	-0.168041	Down/Down
LOC115719298	-4.46865	0.0319772	Down/Up
LOC115719339	-3.09248	0.242742	Down/Up
LOC115719381	-4.02343	-0.43581	Down/Down
LOC115719545	-5.36949	1.41839	Down/Up
LOC115719600	2.82346	0.0223264	Up/Up
LOC115719636	-5.42564	-1.28303	Down/Down
LOC115720163	-4.29572	0.56182	Down/Up
LOC115720238	-2.9981	-0.77339	Down/Down
[truncated: 52 more rows]

## Sheet: S5
Supplementary Table S5. Top 20 Most abundant proteins and transcripts				Supplementary Table S5. Top 20 most abundant proteins and transcripts
[truncated: 81 more rows]

[truncated: 7 more sheets: S6, S7, S8, S9, S10, S11, S12]
